# Supplementary material for: N-(3-Methyl­phen­yl)benzene­sulfonamide
Source: Acta Crystallogr Sect E Struct Rep Online. 2010 Jan 23;66(Pt 2):o434. doi: 10.1107/S1600536810002291 (PMC2979874; doi:10.1107/S1600536810002291)
Supplement: Supplementary file 2 [file e-66-0o434-Isup2.hkl]

# 
# h,k,l, Fc-squared, Fo-squared, sigma(Fo-squared) and status flag 
# 
data_I
_shelx_title ' S3 P212121' 
_shelx_refln_list_code          4 
_shelx_F_calc_maximum      177.24 
_exptl_crystal_F_000      1040.00 
_reflns_d_resolution_high  0.8382 
 
loop_ 
 _symmetry_equiv_pos_as_xyz 
 'x, y, z' 
 '-x+1/2, -y, z+1/2' 
 'x+1/2, -y+1/2, -z' 
 '-x, y+1/2, -z+1/2' 
 
_cell_length_a     8.7870 
_cell_length_b     8.8840 
_cell_length_c    32.4060 
_cell_angle_alpha  90.000 
_cell_angle_beta   90.000 
_cell_angle_gamma  90.000 
 
_shelx_F_squared_multiplier     1.000 
 
loop_ 
 _refln_index_h 
 _refln_index_k 
 _refln_index_l 
 _refln_F_squared_calc 
 _refln_F_squared_meas 
 _refln_F_squared_sigma 
 _refln_observed_status 
   2   0   0        6.36       16.23      0.48 o 
   4   0   0      843.29      895.64      8.57 o 
   6   0   0     1523.16     1512.28     14.94 o 
   8   0   0      167.27      189.31      5.21 o 
  10   0   0        8.46        8.97      0.81 o 
   1   1   0     2464.55     2615.53     66.18 o 
   2   1   0      477.03      601.90      3.49 o 
   3   1   0     1889.39     1947.61     17.20 o 
   4   1   0      572.70      620.56     20.54 o 
   5   1   0     3134.22     2991.69    124.20 o 
   6   1   0      119.69      123.06      2.56 o 
   7   1   0      146.16      152.31      3.20 o 
   8   1   0      339.70      337.73      5.83 o 
   9   1   0       13.37       13.67      0.67 o 
  10   1   0        0.73        0.07      0.99 o 
   0   2   0    31414.08    32206.77    201.74 o 
   1   2   0    12642.53    13309.75    105.28 o 
   2   2   0      344.02      335.59      3.90 o 
   3   2   0       53.39       68.52      1.87 o 
   4   2   0     1365.52     1324.83     11.28 o 
   5   2   0        7.95       16.94      0.81 o 
   6   2   0      144.45      142.55      4.19 o 
   7   2   0      322.19      290.03      8.03 o 
   8   2   0        2.24        1.43      1.22 o 
   9   2   0       10.55       13.51      0.99 o 
  10   2   0        0.17        0.99      0.60 o 
   1   3   0      140.62      145.40      2.72 o 
   2   3   0     1216.13     1202.22      9.21 o 
   3   3   0     2768.09     2855.82     17.36 o 
   4   3   0      491.82      451.88      6.71 o 
   5   3   0      727.35      752.93      9.62 o 
   6   3   0       54.03       61.73      1.89 o 
   7   3   0      302.79      306.53      7.84 o 
   8   3   0      368.46      334.72      8.30 o 
   9   3   0      101.67       96.94      2.75 o 
  10   3   0       20.22       21.09      1.15 o 
   0   4   0       33.80       35.63      1.15 o 
   1   4   0       15.25       15.29      0.60 o 
   2   4   0      938.46      878.56      8.80 o 
   3   4   0        5.32        7.50      0.51 o 
   4   4   0     2240.24     2221.43     17.57 o 
   5   4   0      183.86      184.64      5.12 o 
   6   4   0     1203.41     1186.36     14.47 o 
   7   4   0       69.11       63.68      1.87 o 
   8   4   0       17.92       13.97      1.15 o 
   9   4   0       49.42       47.09      1.52 o 
   1   5   0     2862.47     2695.60     18.73 o 
   2   5   0      174.72      149.23      4.03 o 
   3   5   0      110.10       96.58      3.12 o 
   4   5   0       90.60       89.09      2.45 o 
   5   5   0      820.34      812.12     11.50 o 
   6   5   0      103.83       97.96      2.89 o 
   7   5   0       10.70       10.26      0.90 o 
   8   5   0       52.76       45.64      1.36 o 
   9   5   0        0.23        0.97      1.33 o 
   0   6   0      878.51      801.84     10.30 o 
   1   6   0       43.80       41.09      1.31 o 
   2   6   0       55.50       65.89      2.03 o 
   3   6   0      900.29      856.95     11.66 o 
   4   6   0     1181.46     1202.46     14.67 o 
   5   6   0       71.79       70.62      2.12 o 
   6   6   0        2.93        1.52      1.98 o 
   7   6   0       69.68       69.15      2.15 o 
   8   6   0       70.98       61.73      1.98 o 
   1   7   0     1819.92     1745.73     17.76 o 
   2   7   0       84.87       82.94      2.56 o 
   3   7   0       14.28       13.46      1.24 o 
   4   7   0      129.90      127.96      3.70 o 
   5   7   0       23.91       20.88      1.11 o 
   6   7   0       11.96       14.08      1.13 o 
   7   7   0       20.46       19.20      0.99 o 
   0   8   0      346.86      328.16      7.76 o 
   1   8   0       74.53       64.36      2.08 o 
   2   8   0       49.78       49.66      1.43 o 
   3   8   0       69.24       66.93      2.03 o 
   4   8   0       19.71       18.69      1.04 o 
   5   8   0       15.19       13.05      1.06 o 
   6   8   0       97.93       87.23      2.66 o 
   1   9   0        4.31        3.50      0.92 o 
   2   9   0        0.04       -1.91      1.91 o 
   3   9   0      133.54      120.09      3.54 o 
   4   9   0        7.41        6.40      0.83 o 
   5   9   0       21.91       22.61      0.97 o 
   0  10   0        1.24        1.04      0.58 o 
   1  10   0        1.79        3.61      0.67 o 
   2  10   0        1.56        0.00      1.36 o 
   3  10   0       70.16       68.35      2.10 o 
   1   0   1     4391.84     4783.72    253.75 o 
   2   0   1    14976.32    13851.39   1546.63 o 
   3   0   1     2652.78     2775.62    124.03 o 
   4   0   1     1354.12     1459.09     48.20 o 
   5   0   1     4364.45     4495.17    265.41 o 
   6   0   1      500.94      530.02      5.99 o 
   7   0   1      195.68      180.22      3.52 o 
   8   0   1        0.55       -0.11      1.32 o 
   9   0   1       11.01        8.72      0.62 o 
  10   0   1        5.05        2.99      0.50 o 
 -10   1   1       17.54       12.66      1.72 o 
  -9   1   1       30.96       31.86      0.96 o 
  -8   1   1       27.97       26.42      4.01 o 
  -7   1   1      906.05      900.24     48.55 o 
  -6   1   1      436.04      457.46      5.98 o 
  -5   1   1     1530.40     1560.89     92.24 o 
  -4   1   1      484.62      499.40     23.87 o 
  -3   1   1      469.11      538.45     14.46 o 
  -2   1   1    18675.85    17193.36    548.54 o 
  -1   1   1      563.47      575.91      3.61 o 
   0   1   1     1902.27     1931.05     19.59 o 
   1   1   1      546.49      566.43      3.68 o 
   2   1   1    18359.43    17843.93     95.29 o 
   3   1   1      353.55      421.15      9.33 o 
   4   1   1      433.71      452.76     13.26 o 
   5   1   1     1604.58     1726.94     80.12 o 
   6   1   1      465.01      488.05      6.10 o 
   7   1   1      930.87      911.64     13.17 o 
   8   1   1       24.08       23.88      2.35 o 
   9   1   1       29.64       31.43      0.95 o 
  10   1   1       11.04        9.04      0.92 o 
 -10   2   1        1.48       -0.39      1.45 o 
  -9   2   1       94.03       83.25      2.56 o 
  -8   2   1      113.69      105.59      3.26 o 
  -7   2   1     1024.31     1074.65     15.38 o 
  -6   2   1       68.30       71.02      2.17 o 
  -5   2   1     1262.47     1186.28     12.21 o 
  -4   2   1      567.72      644.80      7.67 o 
  -3   2   1      264.79      260.99      4.02 o 
  -2   2   1      817.42      929.43      7.13 o 
  -1   2   1     7772.90     8094.44     32.41 o 
   0   2   1     8269.64     8513.14    188.04 o 
   1   2   1     7215.33     7349.47     29.85 o 
   2   2   1      820.61      918.13      6.96 o 
   3   2   1      387.73      391.45      4.92 o 
   4   2   1      556.68      623.66      7.40 o 
   5   2   1     1328.29     1237.47     12.24 o 
   6   2   1       63.42       66.19      2.01 o 
   7   2   1      976.19      966.01     13.99 o 
   8   2   1      105.32      103.39      3.03 o 
   9   2   1       99.42       94.82      2.72 o 
  10   2   1        1.42        1.52      0.71 o 
 -10   3   1       46.28       39.54      1.29 o 
  -9   3   1        0.84        2.14      0.85 o 
  -8   3   1       87.38       86.38      2.65 o 
  -7   3   1      666.25      653.56     11.08 o 
  -6   3   1      856.24      862.19     11.74 o 
  -5   3   1      157.91      190.56      4.96 o 
  -4   3   1      256.84      258.05      5.08 o 
  -3   3   1     1763.52     1865.66     13.35 o 
  -2   3   1       18.04       20.06      0.60 o 
  -1   3   1      643.22      634.58      5.91 o 
   0   3   1      766.49      743.86      4.49 o 
   1   3   1      748.35      790.31      6.80 o 
   2   3   1        3.61        5.82      0.39 o 
   3   3   1     1797.72     1927.40     13.42 o 
   4   3   1      249.98      245.84      4.86 o 
   5   3   1      168.10      197.36      4.82 o 
   6   3   1      859.38      850.10     11.41 o 
   7   3   1      667.23      638.73     10.91 o 
   8   3   1       72.01       71.85      2.35 o 
   9   3   1        0.97       -0.78      1.70 o 
  10   3   1       50.70       46.77      1.45 o 
  -9   4   1       19.57       16.18      0.99 o 
  -8   4   1       61.97       65.05      1.75 o 
  -7   4   1       23.83       22.98      1.27 o 
  -6   4   1       26.40       24.91      1.31 o 
  -5   4   1      482.38      445.54      7.90 o 
  -4   4   1       63.09       68.90      2.17 o 
  -3   4   1       32.43       30.50      0.94 o 
  -2   4   1      203.58      199.37      4.09 o 
  -1   4   1     1201.01     1172.75      9.89 o 
   0   4   1     3473.31     3686.21     14.44 o 
   1   4   1     1126.33     1127.04      9.69 o 
   2   4   1      208.61      217.61      4.21 o 
   3   4   1       47.69       58.26      1.82 o 
   4   4   1       74.93       88.55      2.61 o 
   5   4   1      462.26      422.47      7.61 o 
   6   4   1       31.72       25.29      1.40 o 
   7   4   1       24.89       19.27      1.06 o 
   8   4   1       62.09       61.63      1.84 o 
   9   4   1       26.94       20.54      0.94 o 
  -9   5   1        2.08        0.83      1.45 o 
  -8   5   1       71.12       65.01      2.01 o 
  -7   5   1       96.04       96.38      2.86 o 
  -6   5   1       44.01       47.46      1.52 o 
  -5   5   1      375.82      335.38      7.54 o 
  -4   5   1      142.87      133.17      3.98 o 
  -3   5   1      533.49      587.54      8.66 o 
  -2   5   1      222.84      207.58      4.88 o 
  -1   5   1     1068.10     1094.87     10.91 o 
   0   5   1     2126.88     2125.99     11.51 o 
   1   5   1     1047.23     1057.33     10.78 o 
   2   5   1      231.49      226.49      5.04 o 
   3   5   1      547.23      603.07      8.71 o 
   4   5   1      149.20      141.34      3.98 o 
   5   5   1      356.75      325.14      7.34 o 
   6   5   1       62.78       60.53      1.66 o 
   7   5   1      113.57      111.74      3.53 o 
   8   5   1       63.61       58.62      1.73 o 
   9   5   1        1.64       -0.60      1.29 o 
  -8   6   1       67.11       63.86      2.03 o 
  -7   6   1       33.92       30.63      1.22 o 
  -6   6   1       47.12       42.08      1.38 o 
  -5   6   1      116.53      123.99      3.86 o 
  -4   6   1      206.18      194.46      5.29 o 
  -3   6   1      877.41      911.85     12.06 o 
  -2   6   1        6.10        8.35      0.76 o 
  -1   6   1     2831.39     2797.38     21.52 o 
   0   6   1        3.78        5.62      2.67 o 
   1   6   1     2872.86     2910.28     21.91 o 
   2   6   1        7.16        9.46      0.76 o 
   3   6   1      882.53      906.52     12.08 o 
   4   6   1      219.07      229.81      6.49 o 
   5   6   1       80.25       79.30      2.26 o 
   6   6   1       50.86       45.91      1.34 o 
   7   6   1       37.77       34.39      1.20 o 
   8   6   1       69.25       57.27      1.78 o 
  -7   7   1       12.44       12.70      0.90 o 
  -6   7   1       89.69       87.65      2.72 o 
  -5   7   1       20.50       23.02      1.11 o 
  -4   7   1      159.25      166.28      5.04 o 
  -3   7   1      156.83      162.06      4.77 o 
  -2   7   1     1148.73     1154.78     14.66 o 
  -1   7   1       17.72       20.12      1.17 o 
   0   7   1       12.43       19.26      6.74 o 
   1   7   1       22.90       24.52      1.15 o 
   2   7   1     1086.50     1085.69     13.98 o 
   3   7   1      149.44      143.81      4.21 o 
   4   7   1      172.13      173.93      5.12 o 
   5   7   1       17.94       21.38      1.08 o 
   6   7   1       91.52       90.45      2.49 o 
   7   7   1       16.14       15.03      0.99 o 
  -6   8   1        3.05        1.61      0.74 o 
  -5   8   1       42.80       38.62      1.34 o 
  -4   8   1        8.00        6.60      0.90 o 
  -3   8   1      161.28      162.15      4.91 o 
  -2   8   1       48.40       45.95      1.43 o 
  -1   8   1       19.24       20.53      1.10 o 
   0   8   1        3.92        5.28      1.07 o 
   1   8   1       20.69       23.46      1.13 o 
   2   8   1       49.22       46.60      1.59 o 
   3   8   1      154.55      150.66      4.84 o 
   4   8   1       11.17       10.29      0.87 o 
   5   8   1       40.77       39.19      1.31 o 
   6   8   1        3.91        5.98      0.74 o 
  -5   9   1       10.74       10.38      0.76 o 
  -4   9   1       69.38       68.08      2.01 o 
  -3   9   1        0.23        0.41      0.81 o 
  -2   9   1      138.48      121.11      3.82 o 
  -1   9   1       36.29       39.53      1.36 o 
   0   9   1       17.34       16.35      0.84 o 
   1   9   1       37.67       36.84      1.36 o 
   2   9   1      131.95      126.17      3.81 o 
   3   9   1        0.15        1.08      0.67 o 
   4   9   1       73.39       75.18      2.38 o 
   5   9   1       11.27       11.42      0.85 o 
  -3  10   1        7.55        9.02      0.74 o 
  -2  10   1        5.74        5.98      0.74 o 
  -1  10   1        6.85        5.55      0.78 o 
   0  10   1        1.48        2.11      0.63 o 
   1  10   1       10.17        9.21      0.78 o 
   2  10   1        6.30        7.48      0.74 o 
   3  10   1        9.14       10.31      0.81 o 
   0   0   2        0.42       16.22      1.53 o 
   1   0   2     1413.38     1536.81     65.77 o 
   2   0   2    12368.11    13042.96    272.71 o 
   3   0   2     4552.27     4721.73    431.09 o 
   4   0   2     5827.35     6263.73    482.78 o 
   5   0   2      150.59      140.89      4.08 o 
   6   0   2        1.18       13.15      6.51 o 
   7   0   2      119.19      126.56      4.14 o 
   8   0   2       38.92       40.15      1.44 o 
   9   0   2        0.93        1.09      0.51 o 
  10   0   2       63.28       48.01      4.57 o 
 -10   1   2       25.41       24.60      1.20 o 
  -9   1   2      117.17      108.90     10.44 o 
  -8   1   2      214.46      203.15      7.71 o 
  -7   1   2      520.10      506.05     13.80 o 
  -6   1   2     2673.47     2607.01     31.19 o 
  -5   1   2      633.27      689.06     25.03 o 
  -4   1   2      343.05      374.71     20.34 o 
  -3   1   2      471.50      459.89     15.28 o 
  -2   1   2     2059.04     2229.28     40.40 o 
  -1   1   2     6322.16     6522.83    334.16 o 
   0   1   2       91.69       69.97      0.56 o 
   1   1   2     6632.51     6882.74     41.69 o 
   2   1   2     1901.34     2114.52     40.25 o 
   3   1   2      389.49      380.31      5.70 o 
   4   1   2      335.50      386.44      4.00 o 
   5   1   2      540.96      642.35     27.62 o 
   6   1   2     2632.25     2645.77     71.46 o 
   7   1   2      588.33      561.54      7.08 o 
   8   1   2      192.31      175.37      4.84 o 
   9   1   2      114.35      110.34      2.34 o 
  10   1   2       27.79       23.91      0.72 o 
 -10   2   2       11.34        7.87      0.76 o 
  -9   2   2        9.35       10.45      1.08 o 
  -8   2   2      195.39      189.83      5.79 o 
  -7   2   2      191.06      207.57      6.21 o 
  -6   2   2      288.24      301.87      7.17 o 
  -5   2   2      468.47      483.01      7.72 o 
  -4   2   2      932.41      986.08      9.85 o 
  -3   2   2      740.93      930.13      8.17 o 
  -2   2   2     1555.61     1770.07     10.75 o 
  -1   2   2     5008.33     5427.78     23.36 o 
   0   2   2      279.81      227.53      2.75 o 
   1   2   2     4910.36     5100.55     21.96 o 
   2   2   2     1579.77     1806.18     10.74 o 
   3   2   2      723.64      836.22      7.47 o 
   4   2   2      988.68     1013.43      9.56 o 
   5   2   2      435.98      475.35      7.15 o 
   6   2   2      283.83      269.94      6.19 o 
   7   2   2      182.13      178.46      5.33 o 
   8   2   2      178.94      169.62      5.05 o 
   9   2   2        9.56       10.95      1.04 o 
  10   2   2       15.17       12.48      0.83 o 
 -10   3   2       15.39       12.52      0.87 o 
  -9   3   2        9.62       12.89      1.04 o 
  -8   3   2      173.42      159.54      4.82 o 
  -7   3   2      385.17      414.48      9.05 o 
  -6   3   2      575.60      544.10      9.41 o 
  -5   3   2      736.85      734.54      9.77 o 
  -4   3   2        2.24        2.09      0.55 o 
  -3   3   2      616.87      647.22      7.34 o 
  -2   3   2       40.83       56.87      1.66 o 
  -1   3   2     3810.56     3788.99     19.01 o 
   0   3   2     9076.99     8998.22     83.21 o 
   1   3   2     3458.68     3405.39     17.66 o 
   2   3   2       70.67       92.97      2.47 o 
   3   3   2      590.34      638.79      7.19 o 
   4   3   2        2.96        3.11      0.51 o 
   5   3   2      792.72      811.76      9.96 o 
   6   3   2      587.20      580.82      9.34 o 
   7   3   2      422.68      435.02      8.95 o 
   8   3   2      163.13      158.95      4.77 o 
   9   3   2       10.75       12.82      0.87 o 
  10   3   2       14.25       13.90      0.99 o 
  -9   4   2       66.78       61.73      1.94 o 
  -8   4   2      303.95      288.61      7.33 o 
  -7   4   2       30.18       31.85      1.29 o 
  -6   4   2     1588.80     1604.06     17.24 o 
  -5   4   2      290.00      304.48      6.52 o 
  -4   4   2       83.40       78.65      2.31 o 
  -3   4   2       19.08       17.29      0.69 o 
  -2   4   2      338.41      303.73      5.01 o 
  -1   4   2      198.47      204.68      3.88 o 
   0   4   2     6028.29     6401.63     43.07 o 
   1   4   2      168.21      176.84      3.62 o 
   2   4   2      310.52      283.73      4.91 o 
   3   4   2       25.80       22.82      0.71 o 
   4   4   2       88.39       98.32      3.07 o 
   5   4   2      258.92      251.95      6.14 o 
   6   4   2     1512.49     1461.68     16.13 o 
   7   4   2       29.84       32.10      1.20 o 
   8   4   2      273.97      259.86      6.67 o 
   9   4   2       65.71       52.50      1.66 o 
  -9   5   2        9.44        9.92      0.76 o 
  -8   5   2        3.59        2.78      0.87 o 
  -7   5   2       26.64       23.97      1.22 o 
  -6   5   2      237.27      236.59      6.57 o 
  -5   5   2      358.32      354.04      7.76 o 
  -4   5   2      175.65      183.49      5.10 o 
  -3   5   2      774.41      755.66      9.88 o 
  -2   5   2     1579.92     1648.74     14.40 o 
  -1   5   2     2591.59     2741.03     19.02 o 
   0   5   2      267.81      236.75      4.95 o 
   1   5   2     2628.30     2734.56     18.97 o 
   2   5   2     1643.54     1693.24     14.59 o 
   3   5   2      779.21      723.29      9.64 o 
   4   5   2      184.19      190.85      5.26 o 
   5   5   2      356.91      327.61      7.32 o 
   6   5   2      245.75      240.68      6.66 o 
   7   5   2       27.65       24.94      1.17 o 
   8   5   2        4.30        3.75      0.85 o 
   9   5   2        6.11        5.15      0.60 o 
  -8   6   2        6.08        7.82      0.76 o 
  -7   6   2       28.48       28.46      1.22 o 
  -6   6   2       36.01       40.15      1.41 o 
  -5   6   2      225.29      230.87      6.82 o 
  -4   6   2      850.60      879.97     12.60 o 
  -3   6   2      184.08      205.46      5.84 o 
  -2   6   2       43.10       45.40      1.41 o 
  -1   6   2       95.75       95.47      2.77 o 
   0   6   2      133.95      134.98      2.67 o 
   1   6   2      124.28      122.75      3.77 o 
   2   6   2       42.17       43.87      1.24 o 
   3   6   2      162.66      168.62      4.56 o 
   4   6   2      838.81      853.59     12.39 o 
   5   6   2      219.40      210.36      6.35 o 
   6   6   2       34.80       31.49      1.17 o 
   7   6   2       27.71       26.21      1.17 o 
   8   6   2        4.31        4.26      0.67 o 
  -7   7   2        7.37        6.03      0.81 o 
  -6   7   2       38.52       44.60      1.43 o 
  -5   7   2       48.06       43.53      1.45 o 
  -4   7   2        9.21       10.82      0.99 o 
  -3   7   2      712.68      702.89     11.45 o 
  -2   7   2      181.05      194.09      5.23 o 
  -1   7   2       69.34       72.58      2.35 o 
   0   7   2      101.40      103.35      3.53 o 
   1   7   2       68.25       75.03      2.31 o 
   2   7   2      196.19      203.77      6.00 o 
   3   7   2      687.45      665.23     11.11 o 
   4   7   2        8.04        9.78      0.94 o 
   5   7   2       52.86       47.18      1.52 o 
   6   7   2       44.63       51.11      1.64 o 
   7   7   2        6.84        6.05      0.74 o 
  -6   8   2       38.73       36.66      1.29 o 
  -5   8   2      131.73      124.57      3.77 o 
  -4   8   2       95.02       93.38      2.89 o 
  -3   8   2       53.38       52.71      1.59 o 
  -2   8   2      369.36      350.21      8.16 o 
  -1   8   2       23.33       24.22      1.13 o 
   0   8   2       93.12       87.46      1.77 o 
   1   8   2       34.53       33.01      1.45 o 
   2   8   2      389.51      368.92      8.24 o 
   3   8   2       48.01       48.62      1.54 o 
   4   8   2       90.60       83.24      2.35 o 
   5   8   2      129.75      118.20      3.63 o 
   6   8   2       37.22       33.29      1.15 o 
  -5   9   2       57.15       55.82      1.75 o 
  -4   9   2        4.80        3.77      0.83 o 
  -3   9   2       31.54       30.68      1.22 o 
  -2   9   2       13.32       14.52      1.01 o 
  -1   9   2      115.35      112.87      3.65 o 
   0   9   2       20.07       18.99      0.70 o 
   1   9   2      115.85      117.05      3.35 o 
   2   9   2       15.13       14.27      1.01 o 
   3   9   2       33.09       31.95      1.22 o 
   4   9   2        4.36        5.06      0.83 o 
   5   9   2       56.76       52.31      1.61 o 
  -3  10   2        8.19        7.23      0.74 o 
  -2  10   2        1.68        1.15      1.47 o 
  -1  10   2        5.94        7.48      0.78 o 
   0  10   2       13.57       14.37      0.65 o 
   1  10   2        6.65        5.36      0.78 o 
   2  10   2        1.79        2.48      0.62 o 
   3  10   2       10.66        9.60      0.71 o 
   1   0   3     5275.01     5792.26    425.01 o 
   2   0   3     6819.13     7759.58    156.72 o 
   3   0   3      437.36      468.44     13.23 o 
   4   0   3     6280.91     6956.13    715.89 o 
   5   0   3      829.93      836.88     73.09 o 
   6   0   3        0.54        0.97      1.24 o 
   7   0   3        0.56        2.54      2.14 o 
   8   0   3      125.66      122.17      3.28 o 
   9   0   3        5.67        5.92      0.62 o 
  10   0   3        1.16        0.32      0.95 o 
 -10   1   3       24.25       18.40      0.64 o 
  -9   1   3       10.47        8.49      0.68 o 
  -8   1   3      122.64      117.23      2.60 o 
  -7   1   3      514.33      450.35     10.61 o 
  -6   1   3      422.21      388.37      9.90 o 
  -5   1   3      686.82      734.64     32.50 o 
  -4   1   3      867.78      931.63     24.95 o 
  -3   1   3     5867.17     6037.61     69.46 o 
  -2   1   3     2729.39     2827.22     69.69 o 
  -1   1   3    15512.32    16018.55   1644.18 o 
   0   1   3     8821.03     8713.79    309.53 o 
   1   1   3    15589.38    15291.94    772.30 o 
   2   1   3     2905.02     3010.44    103.90 o 
   3   1   3     5670.21     6142.44    156.55 o 
   4   1   3      785.52      868.07     26.48 o 
   5   1   3      674.43      764.05     35.12 o 
   6   1   3      466.27      458.11     14.53 o 
   7   1   3      516.05      471.72     26.35 o 
   8   1   3      144.02      135.93     11.96 o 
   9   1   3        8.65        8.52      1.35 o 
  10   1   3       24.03       20.01      1.88 o 
 -10   2   3        1.52       -0.18      1.36 o 
  -9   2   3       95.35       92.82      2.91 o 
  -8   2   3       45.53       43.20      1.54 o 
  -7   2   3      313.97      354.73      8.89 o 
  -6   2   3       32.29       40.45      1.41 o 
  -5   2   3     1960.20     1983.46     17.17 o 
  -4   2   3     2052.36     2335.73     16.70 o 
  -3   2   3     1883.70     1944.71     13.16 o 
  -2   2   3     1168.52     1211.01      8.58 o 
  -1   2   3    14746.66    15684.75    123.37 o 
   0   2   3     8114.84     8370.96    456.27 o 
   1   2   3    15092.93    15356.81    121.70 o 
   2   2   3     1169.80     1235.15      8.55 o 
   3   2   3     1704.48     1788.84     11.96 o 
   4   2   3     1990.14     2276.24     15.39 o 
   5   2   3     2126.20     2295.03     17.26 o 
   6   2   3       31.05       39.11      1.34 o 
   7   2   3      382.84      392.48      8.45 o 
   8   2   3       49.99       52.22      1.66 o 
   9   2   3      105.79      109.07      3.37 o 
  10   2   3        1.98        3.27      0.62 o 
 -10   3   3        7.11        7.13      0.74 o 
  -9   3   3       17.97       16.30      1.04 o 
  -8   3   3      253.54      250.33      7.52 o 
  -7   3   3      168.55      178.70      5.32 o 
  -6   3   3      720.92      681.42     10.73 o 
  -5   3   3      120.22      115.81      3.49 o 
  -4   3   3      197.60      202.86      4.71 o 
  -3   3   3      105.52       91.60      2.43 o 
  -2   3   3     1437.06     1404.90     10.47 o 
  -1   3   3     3780.41     3661.33     18.78 o 
   0   3   3      759.76      687.52      6.59 o 
   1   3   3     3777.36     3652.98     18.70 o 
   2   3   3     1312.49     1283.09      9.74 o 
   3   3   3      132.19      118.12      3.15 o 
   4   3   3      261.76      288.28      5.33 o 
   5   3   3      120.01      124.06      3.49 o 
   6   3   3      638.55      601.42      9.47 o 
   7   3   3      190.66      185.50      5.07 o 
   8   3   3      253.47      225.22      6.36 o 
   9   3   3       16.27       10.45      0.97 o 
  10   3   3        5.87        5.32      0.83 o 
  -9   4   3       70.11       62.46      1.89 o 
  -8   4   3       39.80       40.50      1.52 o 
  -7   4   3        6.51       10.05      0.97 o 
  -6   4   3        4.79        4.39      1.06 o 
  -5   4   3      173.52      167.09      4.45 o 
  -4   4   3       99.75       80.72      2.38 o 
  -3   4   3      192.68      193.37      4.32 o 
  -2   4   3      788.12      811.32      8.47 o 
  -1   4   3     1956.66     2069.80     14.07 o 
   0   4   3      329.37      257.05      6.34 o 
   1   4   3     1834.01     1962.79     13.71 o 
   2   4   3      770.03      840.56      8.77 o 
   3   4   3      219.42      235.88      4.83 o 
   4   4   3      100.65      101.81      2.93 o 
   5   4   3      173.66      172.03      5.05 o 
   6   4   3        4.93        5.64      0.99 o 
   7   4   3        5.20        4.44      0.90 o 
   8   4   3       47.78       45.35      1.47 o 
   9   4   3       60.59       47.44      1.50 o 
  -9   5   3       15.87       15.24      0.97 o 
  -8   5   3      107.23      104.58      2.96 o 
  -7   5   3      127.67      124.79      4.00 o 
  -6   5   3      132.52      120.32      3.63 o 
  -5   5   3      519.46      525.22      9.41 o 
  -4   5   3      471.06      433.91      7.92 o 
  -3   5   3      123.48      110.09      3.26 o 
  -2   5   3      206.44      213.08      4.83 o 
  -1   5   3      326.09      316.85      5.72 o 
   0   5   3      645.47      672.94     20.61 o 
   1   5   3      306.19      269.77      5.32 o 
   2   5   3      175.52      177.28      4.54 o 
   3   5   3      157.37      149.96      4.42 o 
   4   5   3      477.13      458.48      8.25 o 
   5   5   3      542.01      535.87      9.32 o 
   6   5   3       97.48       90.50      2.56 o 
   7   5   3      134.66      121.75      3.49 o 
   8   5   3      104.91       93.25      2.86 o 
   9   5   3       15.23       11.76      0.74 o 
  -8   6   3       17.33       16.53      0.99 o 
  -7   6   3       34.59       38.38      1.36 o 
  -6   6   3       88.47       87.49      2.65 o 
  -5   6   3      421.35      423.69      8.95 o 
  -4   6   3      537.10      578.42     10.11 o 
  -3   6   3       94.13       80.90      2.38 o 
  -2   6   3       40.05       35.23      1.15 o 
  -1   6   3     1500.73     1537.07     15.12 o 
   0   6   3      311.26      275.47      7.44 o 
   1   6   3     1512.25     1471.12     14.54 o 
   2   6   3       41.61       35.74      1.13 o 
   3   6   3       71.71       62.21      2.05 o 
   4   6   3      536.19      579.60     10.21 o 
   5   6   3      375.43      354.23      7.93 o 
   6   6   3       98.35       92.54      2.79 o 
   7   6   3       35.00       36.21      1.29 o 
   8   6   3       15.58       12.75      0.76 o 
  -7   7   3       19.61       19.64      1.04 o 
  -6   7   3       84.02       79.09      2.47 o 
  -5   7   3       85.61       94.27      3.23 o 
  -4   7   3       17.30       22.83      1.15 o 
  -3   7   3      508.36      491.18      9.68 o 
  -2   7   3      250.87      252.07      6.85 o 
  -1   7   3       29.26       38.62      1.34 o 
   0   7   3      702.14      639.73     12.97 o 
   1   7   3       37.43       41.28      1.31 o 
   2   7   3      246.87      222.75      6.48 o 
   3   7   3      533.92      484.57      9.45 o 
   4   7   3        9.64       13.51      1.10 o 
   5   7   3       89.02       84.63      2.42 o 
   6   7   3       89.10       88.25      2.82 o 
   7   7   3       18.32       14.23      0.94 o 
  -6   8   3        1.00        2.07      0.76 o 
  -5   8   3       46.13       41.64      1.50 o 
  -4   8   3      111.48       99.36      3.07 o 
  -3   8   3       27.03       24.20      1.29 o 
  -2   8   3      189.26      179.62      5.42 o 
  -1   8   3      126.16      116.92      3.42 o 
   0   8   3      359.93      337.02      5.71 o 
   1   8   3      136.23      132.18      4.09 o 
   2   8   3      193.13      182.77      5.33 o 
   3   8   3       24.85       20.15      1.08 o 
   4   8   3      100.90       84.31      2.36 o 
   5   8   3       40.58       35.07      1.29 o 
   6   8   3        0.90       -1.45      1.45 o 
  -5   9   3       17.43       14.53      0.97 o 
  -4   9   3       66.59       63.21      1.89 o 
  -3   9   3       18.58       20.49      1.08 o 
  -2   9   3       17.71       17.52      1.01 o 
  -1   9   3       12.19       11.46      0.90 o 
   0   9   3       23.71       21.13      0.81 o 
   1   9   3       11.25       13.28      0.90 o 
   2   9   3       16.76       20.72      1.15 o 
   3   9   3       19.24       19.54      1.08 o 
   4   9   3       70.11       61.99      1.87 o 
   5   9   3       17.52       14.99      0.83 o 
  -3  10   3       18.71       19.02      0.92 o 
  -2  10   3       13.82       13.51      0.85 o 
  -1  10   3        8.64        9.50      0.78 o 
   0  10   3        5.94        5.98      0.52 o 
   1  10   3        8.01       10.31      0.78 o 
   2  10   3       13.82       13.12      0.83 o 
   3  10   3       18.91       19.25      0.90 o 
   0   0   4    21695.85    17291.01    136.38 o 
   1   0   4      977.67      904.85      6.33 o 
   2   0   4     2804.47     2837.84     15.53 o 
   3   0   4     2922.43     3502.04     19.69 o 
   4   0   4      972.23     1073.87     10.60 o 
   5   0   4      477.31      509.07      8.09 o 
   6   0   4     1131.24     1185.11     13.83 o 
   7   0   4       46.62       52.96      1.68 o 
   8   0   4      766.71      804.34     13.20 o 
   9   0   4       35.78       32.48      1.47 o 
  10   0   4        0.13        1.45      0.67 o 
 -10   1   4       20.00       18.24      0.92 o 
  -9   1   4       24.34       22.15      1.31 o 
  -8   1   4        2.44        6.03      0.97 o 
  -7   1   4      202.64      203.62      6.03 o 
  -6   1   4     1191.32     1101.46     14.27 o 
  -5   1   4      509.18      572.87      9.30 o 
  -4   1   4      264.85      296.17      5.97 o 
  -3   1   4     2169.59     2203.18     15.40 o 
  -2   1   4    15933.37    14538.03     58.68 o 
  -1   1   4    18718.34    17642.64    132.70 o 
   0   1   4        2.39        8.10      5.25 o 
   1   1   4    18540.93    18127.13    130.19 o 
   2   1   4    16197.31    17221.56    136.91 o 
   3   1   4     2293.67     2361.85     14.29 o 
   4   1   4      294.47      348.20      5.44 o 
   5   1   4      486.79      561.76      8.06 o 
   6   1   4     1198.67     1248.74     13.76 o 
   7   1   4      186.91      189.20      5.17 o 
   8   1   4        1.15        2.35      2.35 o 
   9   1   4       34.07       32.02      1.34 o 
  10   1   4       23.95       22.52      1.13 o 
 -10   2   4       23.41       21.12      0.92 o 
  -9   2   4      130.01      115.47      3.72 o 
  -8   2   4       85.46       92.54      2.65 o 
  -7   2   4      285.98      308.11      8.25 o 
  -6   2   4      325.11      336.35      7.76 o 
  -5   2   4      185.26      177.57      4.99 o 
  -4   2   4      241.08      272.02      5.28 o 
  -3   2   4     2224.12     2366.48     15.22 o 
  -2   2   4      187.62      188.39      3.15 o 
  -1   2   4     1131.63     1137.74      7.68 o 
   0   2   4       71.64       41.92      1.16 o 
  -9   3   4       64.57       60.29      1.87 o 
  -8   3   4      112.35      107.74      3.12 o 
  -7   3   4      243.90      234.67      6.22 o 
  -6   3   4       72.59       87.77      2.56 o 
  -5   3   4      366.93      373.42      7.15 o 
  -4   3   4       94.42      120.37      3.21 o 
  -3   3   4     3107.10     3265.39     19.90 o 
  -2   3   4     2165.38     2002.52     13.35 o 
  -1   3   4     2012.12     2062.96     12.67 o 
   0   3   4     1070.91     1095.84      8.21 o 
  -9   4   4       12.74       12.70      0.97 o 
  -8   4   4       79.08       77.85      2.33 o 
  -7   4   4       88.83       84.05      2.65 o 
  -6   4   4      146.20      140.80      4.02 o 
  -5   4   4       41.96       41.73      1.31 o 
  -4   4   4     2059.30     2143.86     17.76 o 
  -3   4   4      161.29      154.77      3.94 o 
  -2   4   4     2566.24     2542.30     16.92 o 
  -1   4   4      665.37      705.41      7.43 o 
   0   4   4     1400.44     1391.37     10.98 o 
  -9   5   4       46.09       41.01      1.29 o 
  -8   5   4       79.28       76.22      2.22 o 
  -7   5   4      216.74      194.71      5.15 o 
  -6   5   4      219.06      219.68      6.40 o 
  -5   5   4      208.15      199.49      5.91 o 
  -4   5   4      302.45      262.08      6.31 o 
  -3   5   4      208.31      216.10      5.22 o 
  -2   5   4     1179.62     1144.80     11.73 o 
  -1   5   4      488.39      446.80      6.87 o 
   0   5   4     1436.63     1419.66     12.72 o 
  -8   6   4        0.08        1.36      1.47 o 
  -7   6   4       16.29       17.24      1.10 o 
  -6   6   4       19.37       20.79      1.10 o 
  -5   6   4       69.39       76.61      2.31 o 
  -4   6   4      206.14      227.21      6.40 o 
  -3   6   4      326.69      312.45      7.31 o 
  -2   6   4      296.55      307.06      6.56 o 
  -1   6   4      621.24      575.18      9.01 o 
   0   6   4      862.36      857.61     10.91 o 
  -7   7   4       81.21       77.24      2.12 o 
  -6   7   4       23.08       21.80      1.15 o 
  -5   7   4       29.09       30.54      1.29 o 
  -4   7   4       31.94       26.74      1.17 o 
  -3   7   4       54.02       57.51      1.64 o 
  -2   7   4      295.88      283.26      7.28 o 
  -1   7   4      692.09      671.16     10.86 o 
   0   7   4       61.28       68.73      2.08 o 
  -6   8   4       44.84       40.34      1.34 o 
  -5   8   4      103.85       96.95      2.89 o 
  -4   8   4      136.11      135.89      4.19 o 
  -3   8   4       91.21       93.20      2.93 o 
  -2   8   4      269.02      264.88      7.34 o 
  -1   8   4      353.00      332.59      8.13 o 
   0   8   4      116.16      119.63      2.51 o 
   1   8   4      355.29      343.64      8.16 o 
   2   8   4      257.69      256.83      7.04 o 
   3   8   4       87.14       81.03      2.52 o 
   4   8   4      150.75      143.30      4.12 o 
   5   8   4      101.23       95.34      2.84 o 
   6   8   4       47.23       39.74      1.34 o 
  -5   9   4       25.10       23.08      1.06 o 
  -4   9   4       29.51       32.66      1.17 o 
  -3   9   4       71.55       74.86      2.15 o 
  -2   9   4       13.61       11.53      0.87 o 
  -1   9   4        1.82        2.69      0.76 o 
   0   9   4       13.55       14.22      0.69 o 
   1   9   4        1.88        1.96      0.76 o 
   2   9   4       13.98       12.93      0.85 o 
   3   9   4       63.72       68.40      1.98 o 
   4   9   4       29.09       30.61      1.15 o 
   5   9   4       17.83       15.17      0.92 o 
  -3  10   4       28.43       24.00      1.11 o 
  -2  10   4        5.68        6.21      0.74 o 
  -1  10   4       35.21       34.17      1.24 o 
   0  10   4        0.44        0.11      0.97 o 
   1  10   4       28.01       25.73      1.11 o 
   2  10   4        6.04        5.36      0.71 o 
   3  10   4       28.09       22.30      0.97 o 
   1   0   5       39.90       34.01      0.99 o 
   2   0   5        4.39        4.00      0.35 o 
   3   0   5      109.23      107.49      2.90 o 
   4   0   5      329.00      435.08      6.74 o 
   5   0   5     1307.87     1532.07     15.05 o 
   6   0   5      170.72      200.55      5.84 o 
   7   0   5       59.97       69.49      2.12 o 
   8   0   5      126.81      122.24      3.63 o 
   9   0   5       79.50       72.78      2.17 o 
  10   0   5        0.18       -1.61      1.61 o 
 -10   1   5        8.27        6.40      0.78 o 
  -9   1   5       12.13       12.70      1.10 o 
  -8   1   5      216.29      230.95      6.31 o 
  -7   1   5      629.41      574.32     11.11 o 
  -6   1   5      752.02      703.42     11.21 o 
  -5   1   5      588.40      592.29      9.56 o 
  -4   1   5      116.38      114.87      3.29 o 
  -3   1   5      672.86      667.62      7.77 o 
  -2   1   5     4143.59     4162.54     21.36 o 
  -1   1   5    14651.67    14230.25    118.56 o 
   0   1   5      328.60      250.82      5.74 o 
   1   1   5    14275.78    14826.98    115.89 o 
   2   1   5     4090.79     4120.89     19.84 o 
   3   1   5      681.83      675.37      6.79 o 
   4   1   5       69.60       77.90      2.47 o 
   5   1   5      654.83      702.14      9.33 o 
   6   1   5      719.63      743.94     10.63 o 
   7   1   5      655.49      675.48     11.15 o 
   8   1   5      222.87      248.68      7.07 o 
   9   1   5       10.87       13.16      1.08 o 
  10   1   5        4.82        3.57      0.81 o 
 -10   2   5        1.91        0.71      1.33 o 
  -9   2   5      106.76       88.29      2.47 o 
  -8   2   5       79.23       84.49      2.40 o 
  -7   2   5      404.45      411.01      9.53 o 
  -6   2   5       54.77       53.32      1.84 o 
  -5   2   5     2170.21     2409.18     20.80 o 
  -4   2   5     2110.41     2390.37     17.89 o 
  -3   2   5      563.53      589.78      6.91 o 
  -2   2   5     2481.80     2517.39     14.65 o 
  -1   2   5     8913.31     8774.68     36.33 o 
   0   2   5      792.97      655.01      5.39 o 
  -9   3   5        3.50        4.76      0.83 o 
  -8   3   5       23.55       23.65      1.29 o 
  -7   3   5      366.66      362.24      8.70 o 
  -6   3   5      610.07      575.78     10.01 o 
  -5   3   5      101.74      113.79      3.47 o 
  -4   3   5      622.96      641.28      8.52 o 
  -3   3   5     1424.42     1514.48     12.40 o 
  -2   3   5      465.08      461.25      5.79 o 
  -1   3   5     1219.78     1244.47      9.39 o 
   0   3   5     1255.43     1070.15      8.29 o 
  -9   4   5       50.26       48.34      1.43 o 
  -8   4   5       21.22       23.28      1.27 o 
  -7   4   5      158.86      151.88      4.42 o 
  -6   4   5        8.37        5.50      1.10 o 
  -5   4   5      915.81      919.05     12.01 o 
  -4   4   5      176.64      175.07      4.87 o 
  -3   4   5      392.56      429.00      6.79 o 
  -2   4   5     1533.64     1608.42     12.80 o 
  -1   4   5       30.31       30.28      0.90 o 
   0   4   5      420.13      452.82      5.95 o 
  -9   5   5       49.70       46.79      1.38 o 
  -8   5   5       59.52       56.22      1.73 o 
  -7   5   5      143.27      150.95      4.74 o 
  -6   5   5      154.23      159.33      4.86 o 
  -5   5   5      304.76      322.11      7.59 o 
  -4   5   5      260.48      256.57      6.18 o 
  -3   5   5      542.09      534.15      8.35 o 
  -2   5   5      630.60      574.59      8.18 o 
  -1   5   5      158.84      123.31      3.73 o 
   0   5   5      513.18      470.78      7.02 o 
  -8   6   5       47.79       44.19      1.38 o 
  -7   6   5      177.42      162.33      4.70 o 
  -6   6   5       45.17       44.84      1.41 o 
  -5   6   5      249.50      238.22      7.03 o 
  -4   6   5      280.64      290.37      7.30 o 
  -3   6   5      628.37      608.58     10.04 o 
  -2   6   5       33.23       31.42      1.20 o 
  -1   6   5      261.00      268.39      6.16 o 
   0   6   5       21.71       15.59      0.85 o 
  -7   7   5       34.39       34.19      1.31 o 
  -6   7   5      174.04      189.40      5.03 o 
  -5   7   5       36.64       38.26      1.47 o 
  -4   7   5       38.17       42.82      1.36 o 
  -3   7   5      195.43      212.55      6.33 o 
  -2   7   5      221.64      219.19      6.56 o 
  -1   7   5        6.67        9.36      0.92 o 
   0   7   5     1276.04     1203.19     14.73 o 
  -6   8   5       14.86       17.86      1.01 o 
  -5   8   5        3.20        1.38      2.07 o 
  -4   8   5      162.90      163.00      5.00 o 
  -3   8   5        6.52        7.06      0.99 o 
  -2   8   5       17.09       18.35      1.17 o 
  -1   8   5       35.95       32.59      1.34 o 
   0   8   5      253.77      265.84      7.31 o 
  -5   9   5        6.45        5.32      0.78 o 
  -4   9   5       24.92       28.58      1.06 o 
  -3   9   5        0.62       -1.86      1.86 o 
  -2   9   5       14.95       14.80      1.01 o 
  -1   9   5       63.86       69.41      1.94 o 
   0   9   5       72.01       67.70      1.98 o 
  -3  10   5       31.36       26.91      1.11 o 
  -2  10   5       21.79       23.26      1.06 o 
  -1  10   5       35.57       37.72      1.24 o 
   0  10   5        0.95        0.58      1.38 o 
   0   0   6        6.93       12.73      0.41 o 
   1   0   6     7728.93     7415.46     32.38 o 
   2   0   6     1638.74     1711.91     11.67 o 
   3   0   6       51.58       74.02      2.15 o 
   4   0   6     5542.41     6290.97     34.50 o 
   5   0   6      535.21      688.98     10.04 o 
   6   0   6      505.71      559.15      9.76 o 
   7   0   6      146.39      158.26      4.58 o 
   8   0   6        0.43        3.29      0.97 o 
   9   0   6       11.07        9.57      0.99 o 
  10   0   6       81.45       68.85      2.15 o 
 -10   1   6        6.80        5.61      0.78 o 
  -9   1   6      178.06      152.32      4.73 o 
  -8   1   6      123.09      113.02      3.54 o 
  -7   1   6       65.63       55.11      1.82 o 
  -6   1   6      342.12      341.60      7.70 o 
  -5   1   6      238.85      254.71      6.37 o 
  -4   1   6     2213.11     2456.57     18.78 o 
  -3   1   6      293.72      356.12      5.55 o 
  -2   1   6     4635.42     4786.08     24.26 o 
  -1   1   6     9021.97     9387.01     38.69 o 
   0   1   6     7206.04     6793.08    251.50 o 
   1   1   6     8493.67     8863.95     84.46 o 
   2   1   6     4962.28     5293.92     24.68 o 
   3   1   6      297.66      360.84      5.01 o 
   4   1   6     2209.11     2600.48     17.68 o 
   5   1   6      292.22      334.98      6.46 o 
   6   1   6      376.98      422.07      8.10 o 
   7   1   6       50.69       49.37      1.50 o 
   8   1   6      131.43      123.81      3.88 o 
   9   1   6      160.15      147.10      4.40 o 
  10   1   6        5.12        8.72      0.78 o 
 -10   2   6       15.79       12.71      0.85 o 
  -9   2   6       11.56        9.71      0.99 o 
  -8   2   6      246.50      208.95      5.80 o 
  -7   2   6       30.36       27.36      1.52 o 
  -6   2   6      267.76      268.47      7.18 o 
  -5   2   6      162.77      164.38      4.70 o 
  -4   2   6     1318.36     1402.38     13.50 o 
  -3   2   6     2748.98     2905.10     18.36 o 
  -2   2   6     3283.24     3252.43     18.02 o 
  -1   2   6     3069.67     2971.47     15.74 o 
   0   2   6     4902.59     4673.43     21.55 o 
  -9   3   6       42.08       39.57      1.43 o 
  -8   3   6       34.63       34.02      1.47 o 
  -7   3   6      218.63      243.59      6.47 o 
  -6   3   6      206.66      208.98      6.19 o 
  -5   3   6      641.39      654.56     10.17 o 
  -4   3   6       62.65       83.05      2.56 o 
  -3   3   6      218.59      277.34      5.00 o 
  -2   3   6     1687.51     1812.87     12.89 o 
  -1   3   6     1259.27     1145.40      9.19 o 
   0   3   6      485.94      431.15      5.10 o 
  -9   4   6       20.88       20.58      1.04 o 
  -8   4   6      205.24      218.33      5.87 o 
  -7   4   6       54.11       50.18      1.57 o 
  -6   4   6      757.67      707.17     11.61 o 
  -5   4   6      325.09      343.25      7.64 o 
  -4   4   6       22.24       27.26      0.97 o 
  -3   4   6      528.10      542.02      7.82 o 
  -2   4   6      682.65      677.56      8.03 o 
  -1   4   6       93.18       74.18      2.20 o 
   0   4   6    10583.12    10743.03     47.46 o 
  -9   5   6       11.91       11.03      0.94 o 
  -8   5   6       20.01       20.21      1.22 o 
  -7   5   6      183.78      177.91      5.30 o 
  -6   5   6      262.76      256.43      6.97 o 
  -5   5   6      538.20      541.24      9.97 o 
  -4   5   6        5.52        5.91      0.83 o 
  -3   5   6      386.67      377.54      7.24 o 
  -2   5   6      385.91      351.11      6.41 o 
  -1   5   6      301.16      322.53      5.90 o 
   0   5   6      133.80      153.86      4.10 o 
  -8   6   6       55.99       58.30      1.75 o 
  -7   6   6       44.19       44.77      1.52 o 
  -6   6   6       30.75       27.43      1.27 o 
  -5   6   6      143.32      150.25      4.39 o 
  -4   6   6      227.10      222.65      6.61 o 
  -3   6   6      206.09      196.90      5.63 o 
  -2   6   6      236.99      231.29      6.04 o 
  -1   6   6      459.53      455.65      8.08 o 
   0   6   6      243.97      238.22      5.78 o 
  -7   7   6        2.04        4.56      0.83 o 
  -6   7   6        7.87        5.64      1.04 o 
  -5   7   6      258.19      270.61      7.50 o 
  -4   7   6       64.22       61.04      1.87 o 
  -3   7   6      206.88      208.97      5.73 o 
  -2   7   6       70.24       74.84      2.10 o 
  -1   7   6       95.33       94.42      2.82 o 
   0   7   6      230.14      234.23      6.38 o 
  -6   8   6       51.47       50.19      1.59 o 
  -5   8   6       70.11       72.85      2.10 o 
  -4   8   6      111.17      121.61      3.44 o 
  -3   8   6       28.33       29.13      1.31 o 
  -2   8   6      144.63      148.48      4.74 o 
  -1   8   6       56.63       52.24      1.52 o 
   0   8   6      258.64      223.06      5.90 o 
  -5   9   6        5.17        4.14      0.78 o 
  -4   9   6        8.72        8.17      0.94 o 
  -3   9   6       18.72       23.30      1.08 o 
  -2   9   6        5.60        5.89      0.85 o 
  -1   9   6      178.92      160.47      4.96 o 
   0   9   6       22.63       22.31      1.06 o 
  -3  10   6        1.91        2.83      0.74 o 
  -2  10   6       31.55       36.86      1.24 o 
  -1  10   6        0.96        1.01      1.45 o 
   0  10   6        0.34        2.28      0.69 o 
   1   0   7    17393.14    16320.85    148.62 o 
   2   0   7     4414.80     4607.90     23.87 o 
   3   0   7     3194.36     3701.28     22.03 o 
   4   0   7      130.11      134.30      3.57 o 
   5   0   7        5.07       18.78      0.94 o 
   6   0   7      248.05      237.93      6.69 o 
   7   0   7     1317.15     1446.18     18.21 o 
   8   0   7      186.71      180.23      5.26 o 
   9   0   7       29.34       30.79      1.43 o 
  10   0   7        0.26       -0.64      1.47 o 
 -10   1   7       66.35       61.91      1.92 o 
  -9   1   7       88.49       78.57      2.33 o 
  -8   1   7      203.68      194.50      5.82 o 
  -7   1   7      368.63      332.10      8.37 o 
  -6   1   7      215.72      192.11      5.15 o 
  -5   1   7      292.98      324.88      6.94 o 
  -4   1   7     1417.68     1504.01     14.08 o 
  -3   1   7      796.57      821.74      8.94 o 
  -2   1   7     4319.15     4407.27     23.41 o 
  -1   1   7     1420.70     1346.10      9.35 o 
   0   1   7    10571.50    10029.37    607.08 o 
   1   1   7     1238.54     1149.00      8.10 o 
   2   1   7     4437.49     4724.46     23.21 o 
   3   1   7      942.42     1045.82      9.35 o 
   4   1   7     1525.05     1737.21     14.22 o 
   5   1   7      260.57      313.72      6.40 o 
   6   1   7      224.92      246.52      6.55 o 
   7   1   7      339.15      355.53      8.36 o 
   8   1   7      211.94      214.08      6.05 o 
   9   1   7       81.22       81.37      2.38 o 
  10   1   7       68.61       70.96      2.17 o 
 -10   2   7       34.87       30.12      1.06 o 
  -9   2   7      131.28      125.01      3.70 o 
  -8   2   7       38.01       35.50      1.59 o 
  -7   2   7      755.06      742.21     12.77 o 
  -6   2   7       18.95       24.66      1.20 o 
  -5   2   7      768.53      765.44     11.33 o 
  -4   2   7       57.23       49.18      1.48 o 
  -3   2   7     3431.57     3645.79     22.13 o 
  -2   2   7     2517.78     2664.06     16.07 o 
  -1   2   7     5478.96     5057.87     24.20 o 
   0   2   7     5340.67     5298.33     24.35 o 
  -9   3   7       32.61       31.05      1.24 o 
  -8   3   7       14.01       17.40      1.24 o 
  -7   3   7       14.69       20.85      1.36 o 
  -6   3   7      633.40      610.35     10.88 o 
  -5   3   7       48.63       58.04      1.64 o 
  -4   3   7      726.76      796.31     10.16 o 
  -3   3   7      836.30      809.05      9.10 o 
  -2   3   7     2551.78     2499.28     16.30 o 
  -1   3   7      493.62      423.61      5.38 o 
   0   3   7       33.01       38.33      1.13 o 
  -9   4   7       48.00       39.70      1.31 o 
  -8   4   7       18.02       19.11      1.31 o 
  -7   4   7       20.78       23.37      1.24 o 
  -6   4   7       34.92       33.97      1.50 o 
  -5   4   7       46.15       45.68      1.38 o 
  -4   4   7      120.82      130.81      3.84 o 
  -3   4   7      659.83      710.11      9.21 o 
  -2   4   7      719.53      763.22      8.87 o 
  -1   4   7     1508.33     1519.30     12.33 o 
   0   4   7       19.81       30.79      0.88 o 
  -9   5   7       11.58       10.08      0.78 o 
  -8   5   7       62.66       65.64      1.91 o 
  -7   5   7       26.49       24.57      1.31 o 
  -6   5   7      183.75      196.65      5.40 o 
  -5   5   7        9.12       10.47      0.99 o 
  -4   5   7      277.66      260.09      6.63 o 
  -3   5   7      187.65      185.07      5.10 o 
  -2   5   7      742.63      682.81      9.21 o 
  -1   5   7     1032.13      973.27     10.70 o 
   0   5   7      447.38      398.94      6.59 o 
  -8   6   7       10.69        7.36      0.92 o 
  -7   6   7      183.43      193.66      5.19 o 
  -6   6   7        9.29       11.00      1.01 o 
  -5   6   7      212.55      204.67      5.68 o 
  -4   6   7      270.10      283.51      7.53 o 
  -3   6   7      309.12      281.34      7.01 o 
  -2   6   7       31.94       45.63      1.27 o 
  -1   6   7      700.55      655.11     10.03 o 
   0   6   7      522.31      502.55      8.53 o 
  -7   7   7       15.88       15.42      1.08 o 
  -6   7   7      107.57      110.52      3.16 o 
  -5   7   7      138.79      149.43      4.53 o 
  -4   7   7       41.99       47.92      1.54 o 
  -3   7   7      233.04      241.17      7.01 o 
  -2   7   7      489.96      492.46      9.70 o 
  -1   7   7        0.83        0.97      2.23 o 
   0   7   7      358.35      345.67      7.97 o 
  -6   8   7       57.38       59.53      1.82 o 
  -5   8   7       20.41       23.30      1.27 o 
  -4   8   7       45.51       48.55      1.57 o 
  -3   8   7        0.48        0.32      1.66 o 
  -2   8   7        1.44        4.07      0.85 o 
  -1   8   7       16.19       18.21      1.20 o 
   0   8   7      157.37      166.96      5.09 o 
  -5   9   7        7.36        6.67      0.76 o 
  -4   9   7       18.12       16.09      1.06 o 
  -3   9   7        5.97        6.70      0.94 o 
  -2   9   7      108.07      110.01      3.33 o 
  -1   9   7        9.92       11.00      1.04 o 
   0   9   7       45.07       42.81      1.50 o 
  -2  10   7        1.07        0.41      0.71 o 
  -1  10   7       17.07       16.32      0.99 o 
   0  10   7       51.42       63.98      1.80 o 
   0   0   8    12874.58    11353.60    115.57 o 
   1   0   8       54.29       60.77      1.66 o 
   2   0   8     1878.49     1722.66     12.49 o 
   3   0   8      236.60      247.26      4.74 o 
   4   0   8      964.46     1091.26     11.79 o 
   5   0   8       32.44       49.14      1.41 o 
   6   0   8     1471.22     1444.03     16.66 o 
   7   0   8       59.64       69.65      1.87 o 
   8   0   8      588.24      597.67     11.61 o 
   9   0   8        1.79        2.74      0.92 o 
  10   0   8       27.14       25.87      1.08 o 
 -10   1   8       10.97        9.60      0.78 o 
  -9   1   8        2.05        0.55      1.82 o 
  -8   1   8       25.38       26.29      1.24 o 
  -7   1   8      132.08      123.56      3.75 o 
  -6   1   8      371.86      324.52      7.56 o 
  -5   1   8      978.72      977.86     12.51 o 
  -4   1   8      906.94     1013.39     11.34 o 
  -3   1   8     1508.95     1532.86     12.95 o 
  -2   1   8     2749.75     2567.61     16.46 o 
  -1   1   8     1315.42     1131.16      8.87 o 
   0   1   8      812.24      648.90      9.30 o 
   1   1   8     1213.37     1017.57      7.95 o 
   2   1   8     2579.78     2468.22     15.05 o 
   3   1   8     1714.91     1887.12     13.82 o 
   4   1   8      955.45     1112.25     11.22 o 
   5   1   8      981.06     1046.75     12.30 o 
   6   1   8      375.91      396.15      8.36 o 
   7   1   8      137.18      137.58      3.98 o 
   8   1   8       31.58       31.69      1.50 o 
   9   1   8        2.57        5.73      0.92 o 
  10   1   8       12.40       11.51      0.90 o 
 -10   2   8       17.62       11.90      0.76 o 
  -9   2   8       28.34       24.18      1.20 o 
  -8   2   8      154.33      149.23      4.51 o 
  -7   2   8      148.57      144.15      4.60 o 
  -6   2   8      100.05      100.78      3.05 o 
  -5   2   8      355.16      420.15      8.55 o 
  -4   2   8      794.94      808.29     10.54 o 
  -3   2   8      543.44      597.96      7.76 o 
  -2   2   8      124.36      134.09      3.22 o 
  -1   2   8     2051.05     1987.00     12.68 o 
   0   2   8      991.39     1044.16      8.09 o 
  -9   3   8       12.41       11.85      0.94 o 
  -8   3   8       23.49       23.05      1.20 o 
  -7   3   8       81.93       82.44      2.12 o 
  -6   3   8      227.49      218.76      6.01 o 
  -5   3   8      479.54      560.77      9.75 o 
  -4   3   8      202.75      221.12      5.38 o 
  -3   3   8     1691.74     1692.10     14.26 o 
  -2   3   8     3624.52     3775.25     21.95 o 
  -1   3   8       79.33       80.77      2.08 o 
   0   3   8      165.09      181.97      3.53 o 
  -9   4   8        9.59        6.79      0.87 o 
  -8   4   8       22.31       19.45      1.29 o 
  -7   4   8       12.33       13.00      1.10 o 
  -6   4   8      213.51      224.40      6.77 o 
  -5   4   8      273.28      310.35      7.51 o 
  -4   4   8      968.69      988.77     12.29 o 
  -3   4   8      103.61      126.94      3.54 o 
  -2   4   8      526.82      539.85      7.50 o 
  -1   4   8      268.10      274.09      5.04 o 
   0   4   8     1962.96     2003.00     14.60 o 
  -8   5   8       34.78       33.22      1.36 o 
  -7   5   8      297.30      304.57      7.86 o 
  -6   5   8      152.39      140.61      4.46 o 
  -5   5   8       52.10       49.42      1.54 o 
  -4   5   8       74.39       68.01      2.08 o 
  -3   5   8      132.61      149.98      4.12 o 
  -2   5   8      814.92      784.69     10.06 o 
  -1   5   8      153.29      130.38      3.45 o 
   0   5   8       96.94      177.08      4.37 o 
  -8   6   8       56.94       51.87      1.57 o 
  -7   6   8       33.35       36.21      1.54 o 
  -6   6   8        6.10        6.21      1.04 o 
  -5   6   8      143.91      144.86      4.37 o 
  -4   6   8      142.01      152.54      4.32 o 
  -3   6   8        9.32        7.99      0.92 o 
  -2   6   8      135.77      128.77      4.02 o 
  -1   6   8      134.26      110.08      3.40 o 
   0   6   8      122.20      130.49      4.00 o 
  -7   7   8      155.49      166.55      4.68 o 
  -6   7   8        0.87       -2.28      2.28 o 
  -5   7   8       67.06       65.29      1.87 o 
  -4   7   8       31.06       31.85      1.40 o 
  -3   7   8        1.98        4.65      1.04 o 
  -2   7   8       93.82       79.23      2.35 o 
  -1   7   8      574.35      537.18     10.13 o 
   0   7   8      103.08       90.25      2.91 o 
  -6   8   8      101.94      119.02      3.51 o 
  -5   8   8       84.27       82.15      2.70 o 
  -4   8   8       22.50       24.80      1.27 o 
  -3   8   8       21.57       20.19      1.17 o 
  -2   8   8      137.10      131.40      4.14 o 
  -1   8   8      151.54      155.15      4.49 o 
   0   8   8       63.91       71.48      2.21 o 
  -5   9   8       49.03       51.82      1.50 o 
  -4   9   8        1.34        0.48      1.54 o 
  -3   9   8       77.58       75.46      2.15 o 
  -2   9   8       21.84       18.63      1.15 o 
  -1   9   8       12.88       11.62      0.90 o 
   0   9   8        3.68        2.85      0.90 o 
  -2  10   8        3.11        1.43      1.52 o 
  -1  10   8       36.53       44.91      1.41 o 
   0  10   8        5.34        3.89      0.78 o 
   1   0   9     1736.41     1531.07     10.96 o 
   2   0   9        6.96        5.59      0.41 o 
   3   0   9       65.34       64.31      1.85 o 
   4   0   9      851.06     1055.04     11.81 o 
   5   0   9      496.70      568.49      9.52 o 
   6   0   9        0.01        0.81      0.81 o 
   7   0   9      163.19      197.91      5.81 o 
   8   0   9       31.93       33.35      1.47 o 
   9   0   9      197.56      174.82      4.96 o 
  10   0   9        0.48       -0.37      0.74 o 
 -10   1   9       28.55       24.37      0.99 o 
  -9   1   9        2.60        4.21      0.81 o 
  -8   1   9       42.70       42.99      1.54 o 
  -7   1   9      167.65      153.05      4.44 o 
  -6   1   9      463.66      482.74      9.20 o 
  -5   1   9      175.96      173.62      4.64 o 
  -4   1   9      176.50      168.00      4.57 o 
  -3   1   9      110.08       96.52      2.75 o 
  -2   1   9      612.31      601.84      7.04 o 
  -1   1   9      824.85      731.88      7.18 o 
   0   1   9     1506.78     1216.13     10.86 o 
   1   1   9      710.85      638.65      6.38 o 
   2   1   9      490.29      489.05      5.96 o 
   3   1   9      148.22      149.36      3.66 o 
   4   1   9      144.13      138.92      4.05 o 
   5   1   9      158.26      167.63      5.07 o 
   6   1   9      483.50      586.85     10.41 o 
   7   1   9      170.47      171.24      5.07 o 
   8   1   9       53.36       63.02      2.07 o 
   9   1   9        2.08       -0.60      1.93 o 
  10   1   9       25.43       22.39      1.04 o 
 -10   2   9        5.85        5.18      0.64 o 
  -9   2   9      156.63      137.27      4.21 o 
  -8   2   9       47.36       48.65      1.52 o 
  -7   2   9      310.70      308.24      8.05 o 
  -6   2   9       89.91       92.96      2.70 o 
  -5   2   9      364.11      352.74      7.87 o 
  -4   2   9      522.94      644.15      9.49 o 
  -3   2   9     1459.30     1550.88     13.64 o 
  -2   2   9      773.02      796.14      8.32 o 
  -1   2   9     2636.82     2267.27     14.46 o 
   0   2   9       28.77       38.86      1.22 o 
  -9   3   9        3.15        0.81      1.82 o 
  -8   3   9       58.89       52.38      1.64 o 
  -7   3   9      355.48      341.52      8.69 o 
  -6   3   9      882.31      931.44     14.02 o 
  -5   3   9       19.43       24.54      1.15 o 
  -4   3   9      508.47      515.78      8.63 o 
  -3   3   9      757.51      786.57      9.53 o 
  -2   3   9      970.26     1025.94      9.98 o 
  -1   3   9      263.66      259.99      4.46 o 
   0   3   9      279.71      239.25      4.14 o 
  -9   4   9       33.36       34.21      1.24 o 
  -8   4   9       49.99       44.88      1.54 o 
  -7   4   9      108.96       98.99      2.79 o 
  -6   4   9       53.64       47.39      1.61 o 
  -5   4   9      192.37      195.87      5.49 o 
  -4   4   9      169.69      194.50      5.65 o 
  -3   4   9       62.95       80.66      2.33 o 
  -2   4   9      258.08      286.31      5.61 o 
  -1   4   9      108.18      121.13      3.47 o 
   0   4   9      871.28      954.09      9.59 o 
  -8   5   9       96.39       99.68      3.00 o 
  -7   5   9       81.44       77.09      2.35 o 
  -6   5   9       30.76       40.53      1.40 o 
  -5   5   9       21.58       25.60      1.24 o 
  -4   5   9      112.60      115.59      3.60 o 
  -3   5   9      663.40      680.39     10.20 o 
  -2   5   9       75.24       75.18      2.38 o 
  -1   5   9      223.72      236.23      5.27 o 
   0   5   9       88.80      101.98      2.98 o 
  -8   6   9       34.63       33.59      1.27 o 
  -7   6   9       48.59       52.76      1.68 o 
  -6   6   9       25.56       30.12      1.40 o 
  -5   6   9      314.20      320.84      8.31 o 
  -4   6   9      261.73      250.96      7.04 o 
  -3   6   9      885.08      836.16     12.36 o 
  -2   6   9       25.88       27.91      1.17 o 
  -1   6   9      264.22      269.67      6.48 o 
   0   6   9      226.75      243.48      6.22 o 
  -7   7   9        9.81       11.67      1.06 o 
  -6   7   9      124.60      135.98      4.30 o 
  -5   7   9        6.18        6.53      1.04 o 
  -4   7   9      159.75      166.08      5.37 o 
  -3   7   9        9.67        9.48      1.06 o 
  -2   7   9      450.84      457.48      9.36 o 
  -1   7   9      204.77      198.28      5.35 o 
   0   7   9      405.45      391.49      8.48 o 
  -6   8   9       20.96       20.93      1.11 o 
  -5   8   9        3.00        4.51      0.85 o 
  -4   8   9      144.80      145.32      4.35 o 
  -3   8   9        4.16       12.54      1.01 o 
  -2   8   9       44.40       35.74      1.38 o 
  -1   8   9       95.19       92.48      2.95 o 
   0   8   9      463.07      452.94      9.64 o 
  -4   9   9       38.40       38.97      1.29 o 
  -3   9   9        2.68        5.50      0.81 o 
  -2   9   9       11.27       11.69      1.01 o 
  -1   9   9        0.04       -1.93      1.93 o 
   0   9   9       87.68       80.26      2.54 o 
  -2  10   9       12.85       14.23      0.90 o 
  -1  10   9       36.82       38.37      1.29 o 
   0  10   9       25.95       25.54      1.08 o 
   0   0  10       40.28       35.33      1.06 o 
   1   0  10     1134.02     1059.42      8.99 o 
   2   0  10       47.13       66.64      2.03 o 
   3   0  10      151.15      173.31      4.15 o 
   4   0  10      939.24      976.08     11.46 o 
   5   0  10        1.07        3.84      0.74 o 
   6   0  10      114.14      114.54      3.63 o 
   7   0  10      177.04      157.20      4.61 o 
   8   0  10       59.54       51.78      1.61 o 
   9   0  10       12.36       11.05      0.97 o 
  10   0  10      170.11      140.56      3.76 o 
 -10   1  10       52.24       45.73      1.38 o 
  -9   1  10       71.87       64.80      1.82 o 
  -8   1  10       24.89       20.56      1.17 o 
  -7   1  10      695.87      646.14     11.49 o 
  -6   1  10      295.49      269.54      7.00 o 
  -5   1  10       65.57       60.76      1.85 o 
  -4   1  10      300.72      334.54      6.44 o 
  -3   1  10       88.68       89.87      2.66 o 
  -2   1  10     3511.95     3189.88     19.86 o 
  -1   1  10       95.48       87.36      2.52 o 
   0   1  10      430.07      375.17      5.66 o 
   1   1  10      120.63      105.32      2.71 o 
   2   1  10     3565.63     3521.71     20.74 o 
   3   1  10       98.95      101.95      2.84 o 
   4   1  10      322.44      419.89      7.17 o 
   5   1  10       78.88       83.23      2.70 o 
   6   1  10      302.52      320.19      8.03 o 
   7   1  10      647.43      653.53     12.08 o 
   8   1  10       29.83       29.11      1.47 o 
   9   1  10       65.49       57.50      1.71 o 
  10   1  10       49.03       44.18      1.29 o 
  -9   2  10        3.41        3.52      0.85 o 
  -8   2  10       72.61       67.51      1.98 o 
  -7   2  10       95.55       97.05      2.89 o 
  -6   2  10       19.90       22.40      1.17 o 
  -5   2  10       33.28       31.79      1.24 o 
  -4   2  10      146.36      181.34      5.09 o 
  -3   2  10     1043.18     1049.34     11.30 o 
  -2   2  10      983.27      986.60      9.76 o 
  -1   2  10     1333.48     1195.62     10.08 o 
   0   2  10      284.41      235.26      3.91 o 
  -9   3  10       17.29       19.54      0.97 o 
  -8   3  10       16.54       15.10      1.10 o 
  -7   3  10      231.84      236.60      6.38 o 
  -6   3  10      150.20      132.88      4.07 o 
  -5   3  10      219.41      248.57      6.98 o 
  -4   3  10      208.08      234.71      5.90 o 
  -3   3  10      223.88      237.44      5.30 o 
  -2   3  10      720.13      693.09      8.42 o 
  -1   3  10     1589.15     1390.23     11.64 o 
   0   3  10        0.62        3.91      0.44 o 
  -9   4  10       36.18       32.79      1.15 o 
  -8   4  10      263.23      259.17      7.14 o 
  -7   4  10       13.61       13.92      1.10 o 
  -6   4  10      353.05      341.09      8.41 o 
  -5   4  10      182.43      185.11      5.42 o 
  -4   4  10      137.35      151.05      4.49 o 
  -3   4  10      165.09      160.38      4.73 o 
  -2   4  10      387.12      390.43      6.76 o 
  -1   4  10      286.81      295.20      5.53 o 
   0   4  10       39.92       27.57      0.90 o 
  -8   5  10       16.59       16.71      1.06 o 
  -7   5  10       11.16        9.94      1.17 o 
  -6   5  10      200.18      220.97      6.44 o 
  -5   5  10      216.47      218.19      6.03 o 
  -4   5  10      233.72      257.33      7.13 o 
  -3   5  10      367.92      357.22      7.61 o 
  -2   5  10      251.62      239.59      5.79 o 
  -1   5  10       80.06       67.05      1.94 o 
   0   5  10        4.31        3.64      0.55 o 
  -8   6  10       27.53       26.83      1.06 o 
  -7   6  10        4.50        4.37      1.06 o 
  -6   6  10       14.56       15.90      1.24 o 
  -5   6  10      128.80      143.10      4.60 o 
  -4   6  10       74.02       74.78      2.47 o 
  -3   6  10      320.48      328.39      7.73 o 
  -2   6  10       82.32       82.31      2.42 o 
  -1   6  10      117.70      125.21      3.91 o 
   0   6  10       29.55       39.91      1.27 o 
  -7   7  10        2.27        0.12      1.77 o 
  -6   7  10       10.10       13.58      1.06 o 
  -5   7  10      128.25      133.43      4.02 o 
  -4   7  10       61.85       61.93      1.82 o 
  -3   7  10      466.98      495.14     10.23 o 
  -2   7  10      218.42      227.59      6.84 o 
  -1   7  10       32.17       33.92      1.36 o 
   0   7  10       13.65        9.85      1.01 o 
  -6   8  10       18.98       20.01      1.06 o 
  -5   8  10       58.92       65.91      1.96 o 
  -4   8  10       66.85       66.42      1.94 o 
  -3   8  10       51.50       51.40      1.54 o 
  -2   8  10      110.68      108.03      3.35 o 
  -1   8  10       69.26       71.22      1.94 o 
   0   8  10       20.61       16.21      1.22 o 
  -4   9  10        5.63        4.92      0.81 o 
  -3   9  10       20.79       21.20      1.20 o 
  -2   9  10        3.66        5.34      0.87 o 
  -1   9  10       91.36       91.45      2.84 o 
   0   9  10       23.45       22.38      1.04 o 
  -2  10  10       15.09       15.08      0.94 o 
  -1  10  10       45.12       51.11      1.45 o 
   0  10  10        0.02       -1.70      1.70 o 
   1   0  11      344.18      294.14      4.78 o 
   2   0  11       11.84        9.51      0.58 o 
   3   0  11        3.51        8.33      0.60 o 
   4   0  11       72.60       78.90      2.45 o 
   5   0  11      273.30      292.41      7.14 o 
   6   0  11      459.61      437.41      9.83 o 
   7   0  11      431.32      379.98      9.02 o 
   8   0  11      166.80      154.46      4.65 o 
   9   0  11       11.96       11.37      0.99 o 
  10   0  11        2.75        3.87      0.76 o 
 -10   1  11       44.05       44.52      1.41 o 
  -9   1  11       23.84       19.62      1.06 o 
  -8   1  11      281.91      272.00      7.44 o 
  -7   1  11      342.52      298.73      8.06 o 
  -6   1  11      342.77      299.44      7.53 o 
  -5   1  11       55.48       49.76      1.52 o 
  -4   1  11     1108.92     1098.90     12.64 o 
  -3   1  11     3756.64     3621.41     23.82 o 
  -2   1  11     1270.67     1249.79     11.44 o 
  -1   1  11     1379.63     1281.55     11.05 o 
   0   1  11      598.07      538.26      4.64 o 
   1   1  11     1347.31     1253.25     10.82 o 
   2   1  11     1365.80     1382.07     12.11 o 
   3   1  11     3953.52     4135.98     26.10 o 
   4   1  11     1055.79     1065.07     12.54 o 
   5   1  11       48.21       54.81      1.59 o 
   6   1  11      346.84      343.06      8.67 o 
   7   1  11      293.20      275.31      8.21 o 
   8   1  11      311.66      308.37      8.35 o 
   9   1  11       23.54       28.30      1.29 o 
  10   1  11       42.59       45.49      1.34 o 
  -9   2  11       66.08       67.68      1.98 o 
  -8   2  11       40.75       33.52      1.36 o 
  -7   2  11      523.02      483.60     10.36 o 
  -6   2  11      325.78      290.47      7.78 o 
  -5   2  11      966.99      991.98     13.79 o 
  -4   2  11      165.18      166.27      4.54 o 
  -3   2  11     2147.11     2328.50     19.03 o 
  -2   2  11      388.76      390.78      6.39 o 
  -1   2  11      880.38      785.91      8.59 o 
   0   2  11       12.23       19.94      0.58 o 
  -9   3  11       21.46       20.95      1.08 o 
  -8   3  11       70.41       69.77      2.12 o 
  -7   3  11       46.12       44.59      1.64 o 
  -6   3  11      274.69      301.48      7.97 o 
  -5   3  11      114.16      123.23      3.77 o 
  -4   3  11      194.08      232.99      6.26 o 
  -3   3  11       59.19       76.99      2.38 o 
  -2   3  11     2915.10     3045.34     20.75 o 
  -1   3  11       43.91       40.44      1.25 o 
   0   3  11     1321.08     1144.76     10.48 o 
  -9   4  11       19.35       17.68      0.90 o 
  -8   4  11       71.96       69.69      2.21 o 
  -7   4  11       18.90       21.62      1.27 o 
  -6   4  11      158.44      168.82      4.95 o 
  -5   4  11       49.27       51.79      1.71 o 
  -4   4  11      111.16      124.10      3.81 o 
  -3   4  11      432.40      449.36      8.06 o 
  -2   4  11      539.18      502.29      7.96 o 
  -1   4  11      682.25      637.68      8.52 o 
   0   4  11      684.58      630.75      8.26 o 
  -8   5  11       42.47       42.98      1.50 o 
  -7   5  11       12.99       13.44      1.27 o 
  -6   5  11      315.46      382.18      9.70 o 
  -5   5  11       88.10       93.79      2.75 o 
  -4   5  11      133.61      132.37      4.00 o 
  -3   5  11        6.67        8.56      0.90 o 
  -2   5  11       34.83       29.97      1.06 o 
  -1   5  11      203.64      191.15      5.10 o 
   0   5  11       48.27       46.82      1.38 o 
  -8   6  11       31.63       26.80      1.06 o 
  -7   6  11       87.17      100.15      3.07 o 
  -6   6  11       32.51       34.04      1.45 o 
  -5   6  11      158.26      178.58      5.69 o 
  -4   6  11      195.52      199.41      5.84 o 
  -3   6  11      131.87      130.75      3.72 o 
  -2   6  11       48.11       50.82      1.57 o 
  -1   6  11      656.20      610.22     10.24 o 
   0   6  11     1014.30      936.75     12.60 o 
  -7   7  11        4.61        4.95      0.83 o 
  -6   7  11       96.57      105.01      3.16 o 
  -5   7  11      138.77      161.05      5.30 o 
  -4   7  11       46.36       47.47      1.66 o 
  -3   7  11        4.42        5.68      0.92 o 
  -2   7  11      212.12      212.95      5.75 o 
  -1   7  11      199.56      174.39      5.42 o 
   0   7  11       24.36       28.55      1.20 o 
  -6   8  11        2.78        1.40      1.61 o 
  -5   8  11        2.59        1.24      1.79 o 
  -4   8  11       40.11       42.21      1.61 o 
  -3   8  11        1.88        0.00      1.89 o 
  -2   8  11       28.43       37.33      1.40 o 
  -1   8  11       18.62       19.34      1.24 o 
   0   8  11      140.58      160.06      4.60 o 
  -4   9  11       27.28       30.61      1.22 o 
  -3   9  11        1.91        3.54      0.78 o 
  -2   9  11      145.84      157.12      4.74 o 
  -1   9  11        2.93        3.57      0.90 o 
   0   9  11        0.52       -0.60      1.63 o 
  -1  10  11       19.91       26.36      1.20 o 
   0  10  11       44.96       55.24      1.54 o 
   0   0  12    11856.09    10931.22     49.64 o 
   1   0  12     2591.78     2513.52     16.87 o 
   2   0  12      176.98      147.77      3.77 o 
   3   0  12      171.36      177.54      4.60 o 
   4   0  12        1.05        3.68      0.78 o 
   5   0  12       12.36       15.14      0.97 o 
   6   0  12      803.08      852.12     13.70 o 
   7   0  12       92.08       84.04      2.49 o 
   8   0  12      271.12      272.96      7.58 o 
   9   0  12        1.82        1.33      0.81 o 
  -9   1  12       96.18       90.53      2.56 o 
  -8   1  12        7.09        6.65      1.01 o 
  -7   1  12       26.83       30.19      1.29 o 
  -6   1  12      526.21      498.07     10.02 o 
  -5   1  12      688.51      596.97     10.22 o 
  -4   1  12      210.03      202.29      5.43 o 
  -3   1  12      149.87      128.29      3.38 o 
  -2   1  12      369.96      350.29      5.92 o 
  -1   1  12     1133.40     1080.30     10.30 o 
   0   1  12     3673.61     3503.56     71.67 o 
   1   1  12      998.11      951.40      9.69 o 
   2   1  12      261.67      268.22      5.28 o 
   3   1  12      172.44      148.09      4.36 o 
   4   1  12      227.16      234.65      6.04 o 
   5   1  12      668.68      615.74     10.82 o 
   6   1  12      583.69      575.61     11.45 o 
   7   1  12       32.75       33.90      1.54 o 
   8   1  12        9.60        8.68      1.10 o 
   9   1  12      101.15       98.96      3.14 o 
  -9   2  12        8.49        8.45      0.94 o 
  -8   2  12       35.17       41.76      1.50 o 
  -7   2  12       59.45       57.52      1.87 o 
  -6   2  12       14.91       19.17      1.24 o 
  -5   2  12       45.90       39.22      1.50 o 
  -4   2  12      650.43      728.31     10.78 o 
  -3   2  12      312.27      384.10      7.07 o 
  -2   2  12       12.51       11.83      0.71 o 
  -1   2  12     2296.35     2410.04     17.27 o 
   0   2  12       21.20       19.97      0.64 o 
  -9   3  12       69.80       68.95      2.05 o 
  -8   3  12       95.89       95.68      2.96 o 
  -7   3  12       10.48       11.21      1.13 o 
  -6   3  12       69.50       70.25      2.12 o 
  -5   3  12      267.77      312.56      8.18 o 
  -4   3  12      282.09      327.13      7.70 o 
  -3   3  12      160.67      160.12      4.26 o 
  -2   3  12      456.32      472.64      7.71 o 
  -1   3  12     1555.82     1605.18     14.04 o 
   0   3  12      133.39      155.10      3.98 o 
  -9   4  12        8.45        9.41      0.81 o 
  -8   4  12       23.63       25.07      1.24 o 
  -7   4  12       40.47       37.41      1.50 o 
  -6   4  12      177.01      173.71      5.35 o 
  -5   4  12      139.72      160.84      4.81 o 
  -4   4  12      966.86     1050.45     14.66 o 
  -3   4  12      265.19      348.32      7.61 o 
  -2   4  12       20.94       20.95      0.90 o 
  -1   4  12       67.10       57.45      1.73 o 
   0   4  12       34.81       36.77      1.11 o 
  -8   5  12        3.72        4.65      0.85 o 
  -7   5  12      189.94      216.90      6.14 o 
  -6   5  12       36.69       43.54      1.75 o 
  -5   5  12       88.55       96.29      3.02 o 
  -4   5  12        8.08        7.39      0.97 o 
  -3   5  12       94.64      101.08      2.91 o 
  -2   5  12       88.06       88.39      2.70 o 
  -1   5  12      779.33      729.43     10.68 o 
   0   5  12        1.36        2.60      0.64 o 
  -8   6  12       17.15       14.32      0.85 o 
  -7   6  12        7.23        8.31      1.17 o 
  -6   6  12       15.83       13.88      1.34 o 
  -5   6  12      130.84      153.16      4.53 o 
  -4   6  12       85.48       90.25      2.79 o 
  -3   6  12       43.01       42.58      1.50 o 
  -2   6  12       18.90       21.36      1.22 o 
  -1   6  12      204.24      207.32      6.31 o 
   0   6  12      198.54      187.07      5.19 o 
  -7   7  12      127.01      130.62      3.73 o 
  -6   7  12       34.68       37.53      1.54 o 
  -5   7  12       25.37       26.69      1.50 o 
  -4   7  12       35.58       35.50      1.59 o 
  -3   7  12       78.90       84.02      2.61 o 
  -2   7  12       11.77       10.75      1.17 o 
  -1   7  12      348.12      339.26      8.67 o 
   0   7  12       31.76       30.47      1.31 o 
  -6   8  12       58.25       65.43      2.17 o 
  -5   8  12       60.72       66.93      1.85 o 
  -4   8  12       17.98       24.56      1.36 o 
  -3   8  12       14.24       14.15      1.10 o 
  -2   8  12       66.94       67.78      2.10 o 
  -1   8  12      102.01      106.82      3.26 o 
   0   8  12       54.40       55.85      1.71 o 
  -4   9  12        2.31        3.27      0.67 o 
  -3   9  12       97.41      105.50      3.30 o 
  -2   9  12        9.86       11.78      1.20 o 
  -1   9  12        3.67        3.61      0.78 o 
   0   9  12       13.56       12.29      1.10 o 
  -1  10  12        8.47        9.44      0.92 o 
   0  10  12        1.42        1.56      0.74 o 
   1   0  13     1270.85     1175.28     10.58 o 
   2   0  13     1493.30     1478.43     12.77 o 
   3   0  13      499.40      546.57      8.06 o 
   4   0  13      151.31      131.99      3.89 o 
   5   0  13      918.07      927.26     12.88 o 
   6   0  13      373.79      346.08      8.54 o 
   7   0  13        7.02        3.57      0.90 o 
   8   0  13        1.42       -0.48      2.14 o 
   9   0  13      169.01      174.12      4.61 o 
  -9   1  13       27.21       28.10      1.17 o 
  -8   1  13       42.55       43.96      1.43 o 
  -7   1  13       63.18       54.67      1.75 o 
  -6   1  13      141.49      156.09      5.06 o 
  -5   1  13      313.95      278.97      7.01 o 
  -4   1  13      285.18      260.05      5.99 o 
  -3   1  13       17.31       20.65      0.74 o 
  -2   1  13      403.63      377.07      6.04 o 
  -1   1  13      614.91      626.15      7.60 o 
   0   1  13      531.04      407.14     15.31 o 
   1   1  13      652.35      685.56      8.21 o 
   2   1  13      331.58      319.12      5.76 o 
   3   1  13       48.29       44.96      1.36 o 
   4   1  13      220.87      197.35      5.53 o 
   5   1  13      315.40      310.74      7.69 o 
   6   1  13      137.64      152.83      4.67 o 
   7   1  13       83.50       77.53      2.08 o 
   8   1  13       52.00       52.07      1.52 o 
   9   1  13       26.23       26.37      1.31 o 
  -9   2  13       90.71       94.40      2.96 o 
  -8   2  13       39.18       36.70      1.36 o 
  -7   2  13      586.68      598.98     11.09 o 
  -6   2  13      161.26      157.77      4.54 o 
  -5   2  13      338.04      325.13      7.67 o 
  -4   2  13       23.63       16.35      0.83 o 
  -3   2  13      523.44      523.83      8.41 o 
  -2   2  13      777.20      722.25      9.25 o 
  -1   2  13      521.89      422.96      6.58 o 
   0   2  13     1082.57     1060.99     10.48 o 
  -9   3  13        1.84        2.51      0.67 o 
  -8   3  13       52.74       49.03      1.41 o 
  -7   3  13      345.06      322.19      7.87 o 
  -6   3  13      421.42      442.26      9.84 o 
  -5   3  13       44.26       50.00      1.66 o 
  -4   3  13      247.46      258.09      6.92 o 
  -3   3  13       92.93      123.57      3.76 o 
  -2   3  13      126.12      118.01      3.42 o 
  -1   3  13      260.80      275.50      5.59 o 
   0   3  13      325.82      294.35      5.47 o 
  -9   4  13       17.64       18.74      0.85 o 
  -8   4  13       52.44       55.23      1.75 o 
  -7   4  13       94.92       87.24      2.72 o 
  -6   4  13       68.24       72.44      2.08 o 
  -5   4  13       88.94       87.78      2.63 o 
  -4   4  13       73.70       79.34      2.51 o 
  -3   4  13        0.64        2.60      0.62 o 
  -2   4  13       41.81       36.16      1.06 o 
  -1   4  13      612.03      596.92      8.93 o 
   0   4  13       44.68       32.62      1.01 o 
  -8   5  13       70.37       73.61      2.05 o 
  -7   5  13      100.42       98.33      3.16 o 
  -6   5  13      119.64      126.99      3.70 o 
  -5   5  13       43.14       45.78      1.68 o 
  -4   5  13       26.31       32.10      1.36 o 
  -3   5  13       33.25       30.68      1.20 o 
  -2   5  13      367.73      353.53      7.73 o 
  -1   5  13      188.30      176.93      5.31 o 
   0   5  13      442.13      395.62      7.52 o 
  -7   6  13       62.20       64.23      1.94 o 
  -6   6  13        0.71        0.53      2.28 o 
  -5   6  13      317.94      351.79      8.98 o 
  -4   6  13      162.46      157.57      4.74 o 
  -3   6  13      337.47      331.60      8.43 o 
  -2   6  13      154.91      151.93      4.16 o 
  -1   6  13      377.73      377.54      8.31 o 
   0   6  13       27.20       22.75      1.13 o 
  -7   7  13        7.38        8.33      0.78 o 
  -6   7  13       79.57       88.31      2.65 o 
  -5   7  13        3.48        6.49      1.06 o 
  -4   7  13       69.25       73.07      2.10 o 
  -3   7  13       85.62       81.48      2.54 o 
  -2   7  13      285.16      283.88      7.93 o 
  -1   7  13      187.51      169.67      5.44 o 
   0   7  13       54.81       56.24      1.82 o 
  -5   8  13       18.22       21.18      1.15 o 
  -4   8  13       74.48       82.39      2.38 o 
  -3   8  13        7.35        6.47      1.06 o 
  -2   8  13       14.66       14.18      1.08 o 
  -1   8  13      115.91      114.85      3.33 o 
   0   8  13       83.75       88.31      2.56 o 
  -4   9  13       25.22       24.11      1.11 o 
  -3   9  13        9.25        8.05      0.87 o 
  -2   9  13       95.79       95.76      2.82 o 
  -1   9  13        2.99        0.78      2.02 o 
   0   9  13       30.33       26.00      1.24 o 
   0   0  14       64.58       61.63      1.82 o 
   1   0  14     2506.93     2679.42     18.10 o 
   2   0  14      368.61      333.57      5.86 o 
   3   0  14       45.62       58.70      1.75 o 
   4   0  14     1773.90     1871.09     17.51 o 
   5   0  14       51.90       48.66      1.59 o 
   6   0  14      671.18      622.97     11.56 o 
   7   0  14       51.05       51.00      1.68 o 
   8   0  14       34.53       41.32      1.43 o 
   9   0  14        2.58        2.99      0.83 o 
  -9   1  14       66.93       65.88      1.98 o 
  -8   1  14       15.77       18.69      1.08 o 
  -7   1  14      364.14      360.30      8.37 o 
  -6   1  14      142.44      151.76      4.58 o 
  -5   1  14      155.59      132.68      4.17 o 
  -4   1  14       81.23       79.09      2.49 o 
  -3   1  14       97.23       91.26      2.66 o 
  -2   1  14      653.98      595.97      8.06 o 
  -1   1  14     2582.52     2369.57     17.08 o 
   0   1  14      610.38      597.20     21.37 o 
   1   1  14     2780.36     2863.50     19.68 o 
   2   1  14      626.21      595.21      8.26 o 
   3   1  14      135.30      141.71      3.73 o 
   4   1  14       93.45       98.14      3.14 o 
   5   1  14      161.13      157.29      4.77 o 
   6   1  14      171.36      179.97      5.65 o 
   7   1  14      362.17      375.08      9.25 o 
   8   1  14       21.52       25.32      1.43 o 
   9   1  14       68.44       67.02      2.08 o 
  -9   2  14       46.79       43.57      1.43 o 
  -8   2  14       68.34       57.36      1.75 o 
  -7   2  14      123.34      110.76      3.28 o 
  -6   2  14       74.61       84.18      2.70 o 
  -5   2  14       95.13      118.47      3.60 o 
  -4   2  14      226.81      226.12      6.04 o 
  -3   2  14      374.95      383.99      7.23 o 
  -2   2  14     1003.63      934.40     11.02 o 
  -1   2  14       25.31       19.07      0.71 o 
   0   2  14        9.21       12.68      0.58 o 
  -9   3  14       56.35       53.81      1.71 o 
  -8   3  14       39.56       36.24      1.34 o 
  -7   3  14      310.96      326.78      7.82 o 
  -6   3  14      186.76      174.61      5.58 o 
  -5   3  14       32.00       41.64      1.47 o 
  -4   3  14       62.49       60.12      2.01 o 
  -3   3  14       45.67       48.52      1.48 o 
  -2   3  14      342.71      319.98      6.70 o 
  -1   3  14      804.96      781.11     10.00 o 
   0   3  14       16.03       12.02      0.62 o 
  -8   4  14      153.11      159.22      4.42 o 
  -7   4  14       44.53       47.79      1.54 o 
  -6   4  14      372.06      405.58      9.54 o 
  -5   4  14      140.63      149.36      4.30 o 
  -4   4  14       40.66       39.93      1.50 o 
  -3   4  14       78.87       84.85      2.47 o 
  -2   4  14      399.39      374.06      7.58 o 
  -1   4  14      220.43      185.35      5.09 o 
   0   4  14     1377.98     1360.08     14.11 o 
  -8   5  14        2.27        3.47      0.69 o 
  -7   5  14        2.08        5.87      0.92 o 
  -6   5  14       84.90       93.81      2.77 o 
  -5   5  14      252.64      272.38      7.08 o 
  -4   5  14       47.16       53.05      1.82 o 
  -3   5  14      456.67      477.79      9.83 o 
  -2   5  14      113.31      119.21      3.44 o 
  -1   5  14      250.40      225.24      5.99 o 
   0   5  14        0.53       -0.14      0.71 o 
  -7   6  14        3.64        0.71      2.00 o 
  -6   6  14        2.33        4.03      1.01 o 
  -5   6  14       62.24       71.18      2.35 o 
  -4   6  14       56.10       52.07      1.80 o 
  -3   6  14      211.65      211.26      6.00 o 
  -2   6  14      102.27       93.57      2.91 o 
  -1   6  14      342.47      353.84      8.34 o 
   0   6  14       29.55       26.30      1.34 o 
  -6   7  14        5.02        5.52      0.90 o 
  -5   7  14       55.60       63.05      1.87 o 
  -4   7  14       59.13       69.28      1.91 o 
  -3   7  14      453.14      471.64     10.43 o 
  -2   7  14      222.53      212.54      6.31 o 
  -1   7  14       85.35       87.41      2.70 o 
   0   7  14       30.73       30.86      1.31 o 
  -5   8  14       30.99       33.98      1.31 o 
  -4   8  14       92.31       94.30      2.77 o 
  -3   8  14       24.91       22.77      1.20 o 
  -2   8  14       54.87       57.28      1.82 o 
  -1   8  14       22.42       24.52      1.29 o 
   0   8  14        0.48        0.92      0.92 o 
  -4   9  14        7.40        6.90      0.74 o 
  -3   9  14       21.73       20.54      1.06 o 
  -2   9  14       20.76       23.78      1.22 o 
  -1   9  14      110.66      124.33      4.04 o 
   0   9  14        0.15       -0.30      1.45 o 
   1   0  15      697.09      598.02      7.78 o 
   2   0  15      150.39      149.92      4.03 o 
   3   0  15     1353.12     1400.41     13.94 o 
   4   0  15       93.97       99.73      3.14 o 
   5   0  15      199.12      207.18      6.17 o 
   6   0  15      537.07      519.61     10.49 o 
   7   0  15        1.21        1.45      1.82 o 
   8   0  15       18.93       18.12      1.27 o 
   9   0  15        2.86        4.90      0.78 o 
  -9   1  15        0.27        0.83      1.33 o 
  -8   1  15      135.06      135.08      4.30 o 
  -7   1  15       67.30       66.44      1.98 o 
  -6   1  15      648.67      666.58     11.52 o 
  -5   1  15        8.10        6.28      0.94 o 
  -4   1  15       10.45       13.88      0.81 o 
  -3   1  15      554.64      520.97      8.14 o 
  -2   1  15       34.03       38.87      1.11 o 
  -1   1  15     3011.91     2788.92     19.46 o 
   0   1  15     4172.35     3998.35     81.22 o 
   1   1  15     2974.86     2965.09     20.62 o 
   2   1  15       57.69       62.89      1.75 o 
   3   1  15      623.13      656.24      9.53 o 
   4   1  15       14.47       17.93      0.87 o 
   5   1  15        6.92        6.17      1.04 o 
   6   1  15      652.68      719.39     12.44 o 
   7   1  15       47.69       51.83      1.77 o 
   8   1  15      139.30      147.71      4.39 o 
   9   1  15        0.01        0.00      0.78 o 
  -9   2  15      123.91      117.11      3.52 o 
  -8   2  15       23.78       21.18      1.11 o 
  -7   2  15      151.37      144.21      4.23 o 
  -6   2  15       21.86       23.14      1.27 o 
  -5   2  15      572.93      582.65     10.32 o 
  -4   2  15      191.19      199.55      5.89 o 
  -3   2  15     1571.64     1519.95     15.35 o 
  -2   2  15      481.81      533.24      8.30 o 
  -1   2  15      118.64       81.34      2.50 o 
   0   2  15      278.42      238.95      5.18 o 
  -9   3  15       42.97       41.01      1.24 o 
  -8   3  15       35.99       42.25      1.34 o 
  -7   3  15       36.22       35.80      1.38 o 
  -6   3  15       34.64       35.61      1.50 o 
  -5   3  15      312.89      316.28      8.17 o 
  -4   3  15       50.28       47.48      1.36 o 
  -3   3  15      322.92      324.10      7.44 o 
  -2   3  15     1224.38     1241.36     14.03 o 
  -1   3  15      133.02      125.28      3.56 o 
   0   3  15      158.63      147.57      4.29 o 
  -8   4  15       20.35       23.37      1.17 o 
  -7   4  15       12.67       14.75      1.15 o 
  -6   4  15       53.72       53.82      1.75 o 
  -5   4  15      124.92      137.32      4.25 o 
  -4   4  15       69.93       77.43      2.31 o 
  -3   4  15       18.48       21.43      1.22 o 
  -2   4  15      144.99      158.77      4.49 o 
  -1   4  15       56.48       64.80      1.82 o 
   0   4  15     1783.50     1693.03     16.68 o 
  -8   5  15       35.93       38.39      1.18 o 
  -7   5  15       41.60       43.18      1.45 o 
  -6   5  15       50.66       59.44      1.89 o 
  -5   5  15      108.19      107.67      3.40 o 
  -4   5  15      375.22      389.03      9.70 o 
  -3   5  15       79.35       82.12      2.49 o 
  -2   5  15      175.16      189.13      5.23 o 
  -1   5  15       31.72       35.10      1.27 o 
   0   5  15       93.13       77.19      2.42 o 
  -7   6  15      114.21      112.25      3.26 o 
  -6   6  15        1.87       -1.73      2.05 o 
  -5   6  15       89.06       96.62      3.07 o 
  -4   6  15       40.29       54.58      1.84 o 
  -3   6  15        5.37        4.97      0.99 o 
  -2   6  15      110.79      108.03      3.60 o 
  -1   6  15      166.26      166.66      5.25 o 
   0   6  15     1204.00     1120.52     15.21 o 
  -6   7  15      129.30      118.87      3.54 o 
  -5   7  15       21.53       22.26      1.29 o 
  -4   7  15        9.31       16.57      1.13 o 
  -3   7  15       13.88       12.52      1.20 o 
  -2   7  15      101.51       99.13      3.00 o 
  -1   7  15       68.79       65.61      1.96 o 
   0   7  15       20.48       17.59      1.15 o 
  -5   8  15        4.09        3.59      0.76 o 
  -4   8  15       20.12       22.75      1.31 o 
  -3   8  15       19.48       16.99      1.17 o 
  -2   8  15       12.92       13.49      1.08 o 
  -1   8  15      100.74      100.10      2.96 o 
   0   8  15      195.03      202.75      5.91 o 
  -3   9  15        9.02        8.56      0.87 o 
  -2   9  15       59.01       60.66      1.94 o 
  -1   9  15        5.20        4.16      0.83 o 
   0   9  15        2.75        4.65      0.85 o 
   0   0  16      394.43      271.88      5.24 o 
   1   0  16     1463.53     1528.26     13.43 o 
   2   0  16      161.75      146.43      4.06 o 
   3   0  16       42.80       50.84      1.54 o 
   4   0  16       62.82       58.24      1.68 o 
   5   0  16       63.69       71.12      2.28 o 
   6   0  16      150.68      148.98      4.49 o 
   7   0  16       94.26       91.74      2.84 o 
   8   0  16      715.76      751.98     11.58 o 
   9   0  16        7.03        5.09      0.83 o 
  -9   1  16       12.03       13.16      0.87 o 
  -8   1  16       20.48       19.66      1.15 o 
  -7   1  16      119.86      127.68      3.88 o 
  -6   1  16      276.15      286.82      7.67 o 
  -5   1  16     1255.52     1219.03     15.09 o 
  -4   1  16      103.01      105.90      3.21 o 
  -3   1  16      809.65      731.09      9.98 o 
  -2   1  16      109.46       99.99      3.01 o 
  -1   1  16     2593.61     2455.77     18.36 o 
   0   1  16      183.05      179.55      8.91 o 
   1   1  16     2454.56     2493.22     18.87 o 
   2   1  16       61.21       66.42      1.96 o 
   3   1  16      807.72      770.29     10.65 o 
   4   1  16      112.78      117.71      3.63 o 
   5   1  16     1340.61     1403.69     16.93 o 
   6   1  16      296.27      328.52      8.49 o 
   7   1  16      134.66      144.61      4.21 o 
   8   1  16       22.74       22.89      1.27 o 
   9   1  16       17.16       18.07      1.04 o 
  -9   2  16       70.74       70.07      2.10 o 
  -8   2  16       39.01       37.02      1.38 o 
  -7   2  16      104.04       96.16      2.91 o 
  -6   2  16       18.46       15.49      1.24 o 
  -5   2  16       26.34       32.42      1.34 o 
  -4   2  16      949.42      938.56     12.58 o 
  -3   2  16       53.64       52.29      1.59 o 
  -2   2  16       24.42       23.93      0.85 o 
  -1   2  16      558.79      529.86      8.22 o 
   0   2  16       13.38       12.64      0.67 o 
  -9   3  16       16.72       18.92      0.90 o 
  -8   3  16       39.27       41.45      1.27 o 
  -7   3  16       12.36        9.85      1.01 o 
  -6   3  16      106.47      110.18      3.35 o 
  -5   3  16      158.85      159.91      4.42 o 
  -4   3  16       34.78       36.58      1.38 o 
  -3   3  16       98.69      104.19      3.16 o 
  -2   3  16      218.19      208.91      5.81 o 
  -1   3  16       29.84       30.50      1.06 o 
   0   3  16      131.02      140.55      3.79 o 
  -8   4  16       13.80       12.64      0.99 o 
  -7   4  16      128.52      123.45      3.91 o 
  -6   4  16       49.57       45.72      1.68 o 
  -5   4  16       89.56       89.90      2.79 o 
  -4   4  16      476.11      477.77     10.09 o 
  -3   4  16      198.91      212.87      5.82 o 
  -2   4  16      463.91      493.15      9.35 o 
  -1   4  16      113.53      105.74      3.19 o 
   0   4  16      103.24      106.69      3.03 o 
  -8   5  16       21.74       19.90      0.90 o 
  -7   5  16      273.70      265.86      6.77 o 
  -6   5  16       63.29       68.12      1.96 o 
  -5   5  16       73.56       67.26      2.05 o 
  -4   5  16       35.54       33.47      1.47 o 
  -3   5  16       83.77       88.71      2.40 o 
  -2   5  16      133.45      128.49      3.51 o 
  -1   5  16      707.33      701.14     11.72 o 
   0   5  16      268.81      232.46      6.56 o 
  -7   6  16       28.68       27.39      1.08 o 
  -6   6  16        9.27        9.60      1.01 o 
  -5   6  16       74.46       83.81      2.58 o 
  -4   6  16      114.28      109.59      3.05 o 
  -3   6  16        8.94       14.45      1.22 o 
  -2   6  16       52.03       48.91      1.77 o 
  -1   6  16       76.19       75.14      2.45 o 
   0   6  16      254.25      245.35      7.22 o 
  -6   7  16       12.91       14.52      0.97 o 
  -5   7  16       18.98       18.19      1.20 o 
  -4   7  16       59.93       56.21      1.82 o 
  -3   7  16        6.23        5.94      0.99 o 
  -2   7  16       46.27       45.28      1.61 o 
  -1   7  16      161.33      173.00      5.65 o 
   0   7  16        4.37        4.74      0.78 o 
  -5   8  16       27.18       32.32      1.08 o 
  -4   8  16       47.72       46.19      1.48 o 
  -3   8  16       94.47      107.05      2.91 o 
  -2   8  16       66.22       66.86      1.94 o 
  -1   8  16      134.53      135.36      4.02 o 
   0   8  16      227.01      237.88      6.43 o 
  -3   9  16       83.59       88.74      2.79 o 
  -2   9  16        0.14        0.48      1.68 o 
  -1   9  16        9.07        9.71      0.92 o 
   0   9  16        0.35        0.00      1.61 o 
   1   0  17      547.46      623.31      8.45 o 
   2   0  17      441.41      467.31      7.47 o 
   3   0  17       33.09       28.68      0.99 o 
   4   0  17      235.46      263.10      6.57 o 
   5   0  17      771.62      819.16     12.41 o 
   6   0  17      288.31      297.17      7.88 o 
   7   0  17        2.38        4.79      0.85 o 
   8   0  17       69.58       55.45      1.87 o 
   9   0  17       41.06       38.93      1.24 o 
  -9   1  17       57.16       53.62      1.52 o 
  -8   1  17      169.04      163.39      4.52 o 
  -7   1  17       44.16       47.47      1.54 o 
  -6   1  17       45.66       46.57      1.59 o 
  -5   1  17      305.18      314.19      7.77 o 
  -4   1  17      618.04      598.00      9.88 o 
  -3   1  17     1361.53     1384.92     14.43 o 
  -2   1  17      468.61      425.36      7.26 o 
  -1   1  17      294.82      286.80      5.74 o 
   0   1  17     4546.41     4940.99    146.78 o 
   1   1  17      258.01      283.20      5.92 o 
   2   1  17      525.09      517.09      8.34 o 
   3   1  17     1362.49     1466.74     15.40 o 
   4   1  17      538.31      547.99      9.59 o 
   5   1  17      316.23      349.11      8.45 o 
   6   1  17       40.92       40.66      1.50 o 
   7   1  17       33.51       34.89      1.45 o 
   8   1  17      178.27      176.88      4.91 o 
   9   1  17       55.84       52.49      1.71 o 
  -9   2  17      117.37      116.78      3.22 o 
  -8   2  17      114.56      113.86      3.40 o 
  -7   2  17      160.28      168.52      5.14 o 
  -6   2  17      321.61      338.76      8.22 o 
  -5   2  17       37.76       40.59      1.52 o 
  -4   2  17        9.75       17.21      1.08 o 
  -3   2  17       99.04       98.66      2.89 o 
  -2   2  17      511.94      525.90      8.49 o 
  -1   2  17     1004.11      885.19     11.04 o 
   0   2  17      477.16      403.51      7.24 o 
  -8   3  17       12.42       12.34      0.94 o 
  -7   3  17       89.32       84.20      2.56 o 
  -6   3  17      217.24      225.05      6.05 o 
  -5   3  17       39.33       42.14      1.47 o 
  -4   3  17       43.48       56.68      1.73 o 
  -3   3  17      154.09      150.76      4.54 o 
  -2   3  17       47.95       48.22      1.50 o 
  -1   3  17      404.27      343.27      7.33 o 
   0   3  17      318.84      323.07      6.90 o 
  -8   4  17       29.56       28.56      1.11 o 
  -7   4  17        8.87        8.97      1.04 o 
  -6   4  17      123.02      121.51      3.42 o 
  -5   4  17      208.56      202.77      6.05 o 
  -4   4  17        3.31        6.21      0.97 o 
  -3   4  17       33.60       34.85      1.29 o 
  -2   4  17      151.52      158.67      4.86 o 
  -1   4  17       11.57       13.92      0.97 o 
   0   4  17      156.91      152.11      4.70 o 
  -8   5  17       40.43       44.03      1.41 o 
  -7   5  17       82.38       78.73      2.24 o 
  -6   5  17      199.77      212.30      5.75 o 
  -5   5  17        4.82        5.34      1.17 o 
  -4   5  17       45.40       57.40      1.89 o 
  -3   5  17      105.93      111.55      3.30 o 
  -2   5  17      402.48      407.06      9.41 o 
  -1   5  17      614.00      585.11     10.95 o 
   0   5  17      469.51      489.77      9.70 o 
  -7   6  17       66.38       67.36      2.08 o 
  -6   6  17       27.10       24.59      1.22 o 
  -5   6  17      153.52      161.69      5.04 o 
  -4   6  17       68.24       68.66      1.98 o 
  -3   6  17      313.39      327.11      8.73 o 
  -2   6  17      242.78      229.72      6.31 o 
  -1   6  17       40.38       42.00      1.57 o 
   0   6  17      106.64      101.80      3.07 o 
  -6   7  17      109.15      112.23      3.40 o 
  -5   7  17       32.67       31.83      1.38 o 
  -4   7  17      124.97      135.13      4.16 o 
  -3   7  17       33.81       38.58      1.54 o 
  -2   7  17       83.41       92.16      2.63 o 
  -1   7  17       24.53       27.63      1.43 o 
   0   7  17        8.96       12.66      1.01 o 
  -5   8  17        1.70        2.62      0.69 o 
  -4   8  17       98.62       98.40      2.96 o 
  -3   8  17       10.93       10.61      1.06 o 
  -2   8  17       82.26       81.95      2.56 o 
  -1   8  17       19.66       20.65      1.24 o 
   0   8  17      154.45      139.66      4.33 o 
  -3   9  17        4.25        5.48      0.71 o 
  -2   9  17       25.84       28.86      1.20 o 
  -1   9  17       24.67       26.46      1.11 o 
   0   9  17        8.88       10.45      0.87 o 
   0   0  18       45.42       42.60      1.36 o 
   1   0  18     6001.24     6189.54     34.94 o 
   2   0  18       32.93       28.82      0.92 o 
   3   0  18      268.61      250.91      6.07 o 
   4   0  18     2313.52     2358.29     21.28 o 
   5   0  18        0.18        1.50      1.01 o 
   6   0  18      855.53      927.74     13.76 o 
   7   0  18      113.58      104.99      3.49 o 
   8   0  18       81.31       78.58      2.45 o 
   9   0  18        0.04       -1.22      1.47 o 
  -9   1  18       17.42       18.92      0.90 o 
  -8   1  18       63.09       62.66      1.91 o 
  -7   1  18      106.84      106.96      3.46 o 
  -6   1  18       62.35       51.60      1.59 o 
  -5   1  18      710.28      733.44     11.79 o 
  -4   1  18      704.39      671.78     10.71 o 
  -3   1  18      262.20      264.07      6.28 o 
  -2   1  18     1466.20     1453.39     14.44 o 
  -1   1  18      830.22      741.74      9.72 o 
   0   1  18     1005.99      940.28     51.24 o 
   1   1  18      826.60      788.68     10.27 o 
   2   1  18     1514.31     1549.88     15.37 o 
   3   1  18      301.35      303.61      6.92 o 
   4   1  18      687.29      689.25     11.13 o 
   5   1  18      752.99      755.77     12.40 o 
   6   1  18       84.33       76.82      2.03 o 
   7   1  18      120.75      131.41      3.86 o 
   8   1  18       66.82       71.66      2.08 o 
   9   1  18       16.13       17.43      0.85 o 
  -9   2  18        0.99       -0.37      1.45 o 
  -8   2  18       19.85       24.33      1.11 o 
  -7   2  18      101.59       99.34      3.05 o 
  -6   2  18       11.25       13.78      1.22 o 
  -5   2  18      237.79      225.46      6.73 o 
  -4   2  18      962.25      949.05     13.10 o 
  -3   2  18       41.14       40.16      1.15 o 
  -2   2  18      345.30      379.54      7.45 o 
  -1   2  18      232.53      252.73      5.97 o 
   0   2  18     1031.88      866.78     11.23 o 
  -8   3  18        4.04        4.42      0.78 o 
  -7   3  18      174.55      183.62      5.07 o 
  -6   3  18       39.38       45.04      1.61 o 
  -5   3  18      191.57      188.03      5.51 o 
  -4   3  18      172.04      158.82      4.93 o 
  -3   3  18      115.14      110.97      3.30 o 
  -2   3  18       54.35       54.20      1.87 o 
  -1   3  18     2302.36     2284.59     20.83 o 
   0   3  18      511.56      452.50      8.51 o 
  -8   4  18      166.21      180.61      4.84 o 
  -7   4  18        1.42        3.59      0.83 o 
  -6   4  18       99.83      111.64      3.46 o 
  -5   4  18      255.24      249.32      7.45 o 
  -4   4  18        3.35        0.76      2.69 o 
  -3   4  18       75.00       75.74      2.26 o 
  -2   4  18      859.27      881.40     13.36 o 
  -1   4  18      197.15      179.08      5.36 o 
   0   4  18     3436.90     3255.59     27.18 o 
  -7   5  18        6.52        7.52      0.92 o 
  -6   5  18       45.82       42.89      1.57 o 
  -5   5  18      253.32      264.33      7.80 o 
  -4   5  18        2.34        3.27      1.01 o 
  -3   5  18      300.97      331.27      8.98 o 
  -2   5  18       33.16       30.63      1.40 o 
  -1   5  18      167.97      167.43      4.79 o 
   0   5  18       52.82       51.36      1.66 o 
  -7   6  18       24.78       24.55      1.06 o 
  -6   6  18        7.49        8.03      0.99 o 
  -5   6  18        9.22       10.84      1.13 o 
  -4   6  18      129.69      131.94      4.39 o 
  -3   6  18      137.00      134.84      3.88 o 
  -2   6  18      103.12      100.06      3.09 o 
  -1   6  18      419.11      417.17      9.83 o 
   0   6  18        3.59        3.38      0.99 o 
  -6   7  18       13.37       14.66      0.87 o 
  -5   7  18      158.97      166.51      4.56 o 
  -4   7  18       11.79       12.24      1.13 o 
  -3   7  18       46.51       59.96      1.87 o 
  -2   7  18      212.02      204.67      6.21 o 
  -1   7  18       14.61       17.26      1.22 o 
   0   7  18      161.48      150.01      4.67 o 
  -4   8  18       41.21       43.14      1.34 o 
  -3   8  18        5.41        5.43      0.97 o 
  -2   8  18       70.15       81.43      2.40 o 
  -1   8  18       88.29       89.96      2.91 o 
   0   8  18       16.28       17.38      1.22 o 
  -2   9  18        0.09       -1.56      1.56 o 
  -1   9  18       49.62       54.55      1.66 o 
   0   9  18        0.33        1.27      1.50 o 
   1   0  19        7.33       11.37      0.81 o 
   2   0  19      527.12      472.97      8.00 o 
   3   0  19      900.66      957.52     12.28 o 
   4   0  19      114.99      109.86      3.24 o 
   5   0  19       59.84       57.06      1.68 o 
   6   0  19      381.08      369.02      8.61 o 
   7   0  19       23.15       19.39      1.13 o 
   8   0  19        2.11        4.83      0.90 o 
   9   0  19       63.07       65.26      1.96 o 
  -9   1  19        9.64        9.62      0.74 o 
  -8   1  19      122.59      110.13      3.35 o 
  -7   1  19      118.89      136.68      3.95 o 
  -6   1  19      323.25      345.97      8.29 o 
  -5   1  19        2.67        1.68      2.37 o 
  -4   1  19        7.44        7.06      0.92 o 
  -3   1  19      928.09      899.57     11.86 o 
  -2   1  19       84.91       68.48      2.15 o 
  -1   1  19     1305.35     1153.16     12.72 o 
   0   1  19      837.03      688.42     31.48 o 
   1   1  19     1241.70     1176.18     13.02 o 
   2   1  19       73.29       61.78      1.96 o 
   3   1  19      981.68      964.38     12.56 o 
   4   1  19        7.29        7.18      0.97 o 
   5   1  19        3.09        6.30      1.22 o 
   6   1  19      316.12      357.00      8.61 o 
   7   1  19      133.85      160.47      5.04 o 
   8   1  19      130.78      126.50      3.75 o 
   9   1  19        7.14        8.22      0.76 o 
  -8   2  19       30.82       29.51      1.13 o 
  -7   2  19      151.58      151.17      4.79 o 
  -6   2  19      190.05      181.15      5.37 o 
  -5   2  19      211.86      216.30      5.89 o 
  -4   2  19       27.70       26.80      1.29 o 
  -3   2  19      781.98      729.99     11.12 o 
  -2   2  19      248.48      245.40      6.09 o 
  -1   2  19      883.29      814.03     11.03 o 
   0   2  19      229.60      202.60      5.48 o 
  -8   3  19       15.08       17.86      1.01 o 
  -7   3  19       24.48       23.97      1.29 o 
  -6   3  19      150.87      145.74      4.33 o 
  -5   3  19       12.25       10.70      1.08 o 
  -4   3  19      225.67      226.92      6.77 o 
  -3   3  19       67.33       56.58      1.68 o 
  -2   3  19     1006.96      962.91     13.23 o 
  -1   3  19       44.05       50.91      1.54 o 
   0   3  19      153.78      143.54      4.33 o 
  -8   4  19       17.39       15.49      0.85 o 
  -7   4  19       11.48       12.38      1.04 o 
  -6   4  19      119.67      128.78      3.81 o 
  -5   4  19      331.06      331.02      8.41 o 
  -4   4  19      182.91      166.36      4.79 o 
  -3   4  19      363.04      340.88      8.60 o 
  -2   4  19       13.82       14.34      1.29 o 
  -1   4  19      372.00      358.88      8.54 o 
   0   4  19       58.71       57.41      1.96 o 
  -7   5  19       22.15       22.34      1.04 o 
  -6   5  19       52.05       58.30      1.77 o 
  -5   5  19       11.10        9.67      1.08 o 
  -4   5  19      452.23      448.71     10.06 o 
  -3   5  19       98.67       87.76      2.47 o 
  -2   5  19      334.85      337.01      8.85 o 
  -1   5  19       25.94       24.78      1.38 o 
   0   5  19      116.46      107.09      3.10 o 
  -6   6  19       82.17       88.09      2.72 o 
  -5   6  19      177.52      173.34      4.98 o 
  -4   6  19        3.78        4.12      0.90 o 
  -3   6  19        0.48        1.98      1.98 o 
  -2   6  19       84.24       82.03      2.68 o 
  -1   6  19       99.17       98.15      3.30 o 
   0   6  19      588.50      568.59     11.45 o 
  -5   7  19       52.32       44.66      1.38 o 
  -4   7  19       42.93       47.24      1.47 o 
  -3   7  19       40.47       48.54      1.57 o 
  -2   7  19       83.10       88.20      2.49 o 
  -1   7  19      136.93      135.84      3.82 o 
   0   7  19       13.12       17.51      1.20 o 
  -4   8  19        7.05        7.43      0.78 o 
  -3   8  19        3.54        6.21      0.76 o 
  -2   8  19       15.81       15.26      1.17 o 
  -1   8  19        0.05        0.16      1.77 o 
   0   8  19      183.51      157.80      4.66 o 
  -2   9  19      106.78      110.33      3.28 o 
  -1   9  19       13.10       11.42      0.87 o 
   0   9  19       30.12       33.22      1.13 o 
   0   0  20      663.39      439.52      7.58 o 
   1   0  20      186.95      185.67      5.01 o 
   2   0  20      612.26      546.02      8.87 o 
   3   0  20     1937.52     2074.39     19.31 o 
   4   0  20       15.73       14.20      1.10 o 
   5   0  20      328.85      325.44      8.08 o 
   6   0  20      344.31      332.69      8.11 o 
   7   0  20        1.66       -0.76      1.84 o 
   8   0  20      497.62      551.42      9.08 o 
  -8   1  20       24.70       26.46      1.11 o 
  -7   1  20       67.57       71.31      2.10 o 
  -6   1  20      110.39      108.54      3.44 o 
  -5   1  20      803.50      832.14     12.65 o 
  -4   1  20      268.39      259.98      6.86 o 
  -3   1  20      228.56      223.91      6.08 o 
  -2   1  20      403.54      369.85      7.37 o 
  -1   1  20      483.53      421.17      7.66 o 
   0   1  20      985.84      971.96     15.48 o 
   1   1  20      448.27      423.88      7.74 o 
   2   1  20      418.53      406.94      7.75 o 
   3   1  20      284.46      289.86      7.03 o 
   4   1  20      290.80      295.89      7.37 o 
   5   1  20      860.41      848.29     12.98 o 
   6   1  20       94.77       91.67      2.84 o 
   7   1  20       59.98       64.35      2.08 o 
   8   1  20       29.04       33.16      1.31 o 
  -8   2  20      148.87      142.58      3.89 o 
  -7   2  20       10.55        9.37      1.04 o 
  -6   2  20       36.58       44.46      1.52 o 
  -5   2  20       23.12       17.75      1.20 o 
  -4   2  20      987.76      951.20     13.50 o 
  -3   2  20      299.58      301.25      7.29 o 
  -2   2  20       31.35       34.78      1.15 o 
  -1   2  20      117.48      108.17      3.31 o 
   0   2  20        4.78        5.25      0.69 o 
  -8   3  20       28.14       32.52      1.11 o 
  -7   3  20       14.78       16.18      1.08 o 
  -6   3  20       55.50       66.62      2.17 o 
  -5   3  20      205.60      216.70      6.14 o 
  -4   3  20      438.95      399.31      9.05 o 
  -3   3  20       97.00       86.56      2.56 o 
  -2   3  20      398.24      392.48      8.43 o 
  -1   3  20      386.35      398.26      8.41 o 
   0   3  20      485.00      453.12      9.15 o 
  -8   4  20       15.19       15.03      0.83 o 
  -7   4  20       64.46       67.19      2.03 o 
  -6   4  20       42.19       38.94      1.57 o 
  -5   4  20      106.05      111.36      3.23 o 
  -4   4  20     1011.92     1016.01     15.20 o 
  -3   4  20      142.75      139.41      4.35 o 
  -2   4  20      613.34      596.47     11.23 o 
  -1   4  20      211.68      218.52      5.77 o 
   0   4  20      140.95      153.40      4.65 o 
  -7   5  20      162.59      153.53      4.50 o 
  -6   5  20       29.78       31.39      1.36 o 
  -5   5  20       22.76       24.93      1.36 o 
  -4   5  20       65.82       70.52      2.28 o 
  -3   5  20       53.71       53.66      1.80 o 
  -2   5  20       81.18       80.41      2.24 o 
  -1   5  20      392.13      406.04      9.64 o 
   0   5  20      375.95      350.15      9.12 o 
  -6   6  20       37.82       36.08      1.13 o 
  -5   6  20      216.81      202.82      5.31 o 
  -4   6  20       59.37       62.69      1.84 o 
  -3   6  20       25.97       20.40      1.31 o 
  -2   6  20       11.34       12.22      1.20 o 
  -1   6  20      106.44       98.47      3.09 o 
   0   6  20      118.11      111.89      3.51 o 
  -5   7  20        8.40        7.16      0.83 o 
  -4   7  20       86.00       88.28      2.59 o 
  -3   7  20        6.78        8.95      0.97 o 
  -2   7  20       24.43       22.17      1.27 o 
  -1   7  20       45.46       55.46      1.73 o 
   0   7  20       28.71       31.99      1.38 o 
  -4   8  20       10.86       12.01      0.78 o 
  -3   8  20        6.90        6.47      0.81 o 
  -2   8  20       76.98       85.94      2.56 o 
  -1   8  20       54.19       56.02      1.64 o 
   0   8  20      195.85      212.07      5.59 o 
  -1   9  20       28.55       28.43      1.04 o 
   0   9  20        2.62       -0.09      1.36 o 
   1   0  21      241.10      217.05      5.58 o 
   2   0  21     1547.71     1646.56     16.47 o 
   3   0  21       27.29       33.97      1.34 o 
   4   0  21        3.54        4.83      0.97 o 
   5   0  21      808.24      885.81     13.29 o 
   6   0  21      120.01      126.92      3.67 o 
   7   0  21        3.35        6.17      0.87 o 
   8   0  21        1.10        0.12      1.86 o 
  -8   1  21        1.20        1.75      0.71 o 
  -7   1  21       17.95       19.36      1.13 o 
  -6   1  21      102.08      103.31      3.19 o 
  -5   1  21       90.82       99.62      2.93 o 
  -4   1  21      499.97      478.41      9.40 o 
  -3   1  21     1743.36     1708.45     17.62 o 
  -2   1  21      110.36      109.28      3.33 o 
  -1   1  21       61.52       51.87      1.59 o 
   0   1  21        0.17       -0.12      0.97 o 
   1   1  21       55.39       48.10      1.48 o 
   2   1  21      120.96      125.94      3.56 o 
   3   1  21     1767.62     1751.09     18.18 o 
   4   1  21      488.75      465.89      9.37 o 
   5   1  21      107.70      129.89      3.86 o 
   6   1  21      100.30      108.70      2.96 o 
   7   1  21       25.60       30.03      1.36 o 
   8   1  21        0.56        1.52      0.76 o 
  -8   2  21       32.75       29.26      1.04 o 
  -7   2  21      114.93      125.08      3.60 o 
  -6   2  21      100.23      102.59      2.82 o 
  -5   2  21      218.29      223.80      6.75 o 
  -4   2  21      115.19      110.64      3.35 o 
  -3   2  21      330.53      295.91      7.36 o 
  -2   2  21       94.64       97.30      2.98 o 
  -1   2  21      697.80      625.16     10.05 o 
   0   2  21     1172.85     1150.47     13.88 o 
  -8   3  21       45.59       44.88      1.41 o 
  -7   3  21       68.39       74.34      2.28 o 
  -6   3  21      235.07      242.56      6.89 o 
  -5   3  21       39.27       46.28      1.59 o 
  -4   3  21       19.42       18.55      1.24 o 
  -3   3  21      740.92      732.76     12.08 o 
  -2   3  21      246.76      239.67      6.71 o 
  -1   3  21      713.68      706.73     11.40 o 
   0   3  21     1876.25     1819.94     19.09 o 
  -7   4  21       16.87       16.11      0.99 o 
  -6   4  21        9.96       11.07      1.04 o 
  -5   4  21        6.37        7.96      1.04 o 
  -4   4  21       32.87       35.65      1.66 o 
  -3   4  21      189.85      174.03      4.89 o 
  -2   4  21      138.84      134.38      3.93 o 
  -1   4  21       91.72       88.23      2.63 o 
   0   4  21     1535.71     1462.95     18.22 o 
  -7   5  21       33.90       35.78      1.24 o 
  -6   5  21      219.77      223.01      5.92 o 
  -5   5  21       70.24       60.71      1.75 o 
  -4   5  21        7.37        9.64      1.08 o 
  -3   5  21       29.22       29.96      1.36 o 
  -2   5  21       27.62       27.45      1.40 o 
  -1   5  21      463.11      448.77     10.27 o 
   0   5  21     1063.42     1009.77     15.37 o 
  -6   6  21       15.27       14.80      0.92 o 
  -5   6  21      200.07      204.48      5.66 o 
  -4   6  21       81.03       71.33      2.19 o 
  -3   6  21      218.33      207.09      5.94 o 
  -2   6  21      182.59      181.55      5.60 o 
  -1   6  21       31.64       36.07      1.61 o 
   0   6  21       46.39       50.65      1.84 o 
  -5   7  21        1.75        3.34      0.74 o 
  -4   7  21       46.93       46.74      1.36 o 
  -3   7  21       58.52       57.90      1.64 o 
  -2   7  21       42.11       42.81      1.52 o 
  -1   7  21       75.83       83.54      2.72 o 
   0   7  21        1.14        3.54      0.94 o 
  -3   8  21        2.53        4.16      0.71 o 
  -2   8  21        7.04        7.02      0.85 o 
  -1   8  21       34.16       38.31      1.34 o 
   0   8  21       15.54       20.65      1.13 o 
   0   0  22       16.18       17.26      0.94 o 
   1   0  22     1446.21     1513.42     15.80 o 
   2   0  22      330.11      302.66      6.97 o 
   3   0  22       60.97       62.33      2.01 o 
   4   0  22     2049.08     2092.04     20.87 o 
   5   0  22       78.03       79.29      2.54 o 
   6   0  22      107.84      101.32      2.93 o 
   7   0  22      142.62      146.88      4.33 o 
   8   0  22        2.78        2.78      0.81 o 
  -8   1  22        6.60        7.78      0.76 o 
  -7   1  22      173.89      183.38      4.82 o 
  -6   1  22       12.93       11.90      1.13 o 
  -5   1  22      162.95      164.38      5.14 o 
  -4   1  22      298.06      303.17      7.68 o 
  -3   1  22      635.74      622.96     10.42 o 
  -2   1  22      746.22      685.05     10.54 o 
  -1   1  22      294.72      278.92      6.59 o 
   0   1  22      303.96      306.47      6.38 o 
   1   1  22      283.78      268.91      6.54 o 
   2   1  22      753.74      747.45     11.02 o 
   3   1  22      655.05      671.71     11.04 o 
   4   1  22      325.43      324.32      8.08 o 
   5   1  22      158.74      160.15      5.04 o 
   6   1  22       23.89       25.67      1.17 o 
   7   1  22      173.06      184.72      5.00 o 
   8   1  22        7.05        7.69      0.90 o 
  -8   2  22       40.73       41.81      1.20 o 
  -7   2  22       18.57       23.48      1.04 o 
  -6   2  22       32.03       30.82      1.27 o 
  -5   2  22       29.35       27.01      1.36 o 
  -4   2  22      171.60      167.99      5.12 o 
  -3   2  22      169.27      157.58      4.91 o 
  -2   2  22      113.73      107.31      3.26 o 
  -1   2  22       86.59       81.39      2.56 o 
   0   2  22      189.99      175.96      4.71 o 
  -8   3  22        6.13        6.60      0.74 o 
  -7   3  22      106.62      117.16      3.65 o 
  -6   3  22       33.21       34.87      1.36 o 
  -5   3  22      102.16      104.16      3.09 o 
  -4   3  22       36.32       43.56      1.59 o 
  -3   3  22      908.08      916.38     13.58 o 
  -2   3  22     2224.58     2221.07     21.91 o 
  -1   3  22     1049.47      978.12     13.73 o 
   0   3  22       47.10       38.39      1.36 o 
  -7   4  22        4.63        6.65      0.81 o 
  -6   4  22      117.34      121.63      3.61 o 
  -5   4  22       20.89       22.45      1.17 o 
  -4   4  22       50.31       50.01      1.64 o 
  -3   4  22      332.00      316.07      8.27 o 
  -2   4  22      644.87      655.38     11.87 o 
  -1   4  22      437.08      428.47      9.56 o 
   0   4  22      786.17      765.31     13.03 o 
  -7   5  22        2.48        4.19      0.67 o 
  -6   5  22       66.02       64.38      1.82 o 
  -5   5  22      147.10      138.84      4.49 o 
  -4   5  22      186.51      179.76      5.40 o 
  -3   5  22       18.81       18.00      1.31 o 
  -2   5  22      231.97      224.24      6.31 o 
  -1   5  22       97.97      103.27      3.39 o 
   0   5  22      105.04      103.78      2.84 o 
  -6   6  22       47.38       47.38      1.48 o 
  -5   6  22        6.06        5.96      0.94 o 
  -4   6  22       41.40       39.63      1.31 o 
  -3   6  22      174.61      167.51      5.21 o 
  -2   6  22       12.21       14.80      1.10 o 
  -1   6  22      206.79      209.00      6.00 o 
   0   6  22      176.79      179.82      5.58 o 
  -5   7  22       31.95       31.50      1.06 o 
  -4   7  22        5.64        5.80      0.78 o 
  -3   7  22      118.09      129.86      4.25 o 
  -2   7  22       27.16       25.40      1.24 o 
  -1   7  22        0.46        3.20      0.85 o 
   0   7  22      135.85      136.16      3.88 o 
  -3   8  22        8.57        7.62      0.71 o 
  -2   8  22       73.38       84.20      2.61 o 
  -1   8  22       89.67       91.96      2.77 o 
   0   8  22        1.62        0.51      1.77 o 
   1   0  23      388.45      371.18      7.71 o 
   2   0  23      139.43      128.65      3.77 o 
   3   0  23        0.54        1.43      1.75 o 
   4   0  23     1235.90     1298.73     16.19 o 
   5   0  23      236.62      254.86      7.10 o 
   6   0  23        5.09        5.80      0.94 o 
   7   0  23       29.24       35.40      1.31 o 
   8   0  23       27.83       29.07      1.08 o 
  -8   1  23      126.46      120.39      3.31 o 
  -7   1  23      119.54      122.68      3.86 o 
  -6   1  23      184.68      177.55      4.96 o 
  -5   1  23        2.10        3.20      1.01 o 
  -4   1  23      159.18      167.31      5.04 o 
  -3   1  23      629.14      586.96     10.27 o 
  -2   1  23       42.14       44.40      1.36 o 
  -1   1  23      431.52      426.28      8.26 o 
   0   1  23     1786.69     1743.26     57.41 o 
   1   1  23      412.68      416.81      8.18 o 
   2   1  23       41.67       39.49      1.36 o 
   3   1  23      619.52      635.40     10.78 o 
   4   1  23      157.22      155.15      4.91 o 
   5   1  23        1.55        2.07      0.85 o 
   6   1  23      157.96      160.66      4.88 o 
   7   1  23      127.12      138.95      4.25 o 
   8   1  23      126.44      126.82      3.38 o 
  -8   2  23       25.09       26.97      0.99 o 
  -7   2  23       35.23       39.02      1.20 o 
  -6   2  23        7.55        7.48      0.92 o 
  -5   2  23      359.51      382.83      8.55 o 
  -4   2  23      263.95      270.27      7.41 o 
  -3   2  23     1425.89     1385.90     16.76 o 
  -2   2  23      201.95      208.02      5.98 o 
  -1   2  23      433.44      438.70      8.75 o 
   0   2  23       36.36       29.49      1.11 o 
  -7   3  23       33.22       38.91      1.29 o 
  -6   3  23      119.47      117.35      3.74 o 
  -5   3  23      328.98      328.88      7.87 o 
  -4   3  23      372.05      374.91      8.72 o 
  -3   3  23     1200.64     1199.53     15.83 o 
  -2   3  23      415.96      411.12      9.14 o 
  -1   3  23      330.17      302.89      7.62 o 
   0   3  23      280.53      258.18      7.14 o 
  -7   4  23       11.68       11.69      0.81 o 
  -6   4  23       47.73       51.26      1.41 o 
  -5   4  23      115.48      113.51      3.49 o 
  -4   4  23      227.21      225.07      6.22 o 
  -3   4  23       11.65       14.52      1.29 o 
  -2   4  23       12.38       12.11      1.13 o 
  -1   4  23       10.32        9.04      1.13 o 
   0   4  23      461.05      450.40      9.97 o 
  -6   5  23       76.96       79.88      2.56 o 
  -5   5  23       67.21       71.76      2.21 o 
  -4   5  23      246.77      234.21      6.94 o 
  -3   5  23      295.14      283.33      7.81 o 
  -2   5  23       11.38       12.29      1.13 o 
  -1   5  23      140.61      132.22      4.09 o 
   0   5  23        1.30        1.20      0.99 o 
  -5   6  23       34.94       36.24      1.27 o 
  -4   6  23        8.00       11.41      0.94 o 
  -3   6  23       85.51       83.82      2.52 o 
  -2   6  23        9.67        9.27      1.04 o 
  -1   6  23       86.78       97.21      2.93 o 
   0   6  23       68.01       57.40      1.71 o 
  -4   7  23       19.62       21.57      0.99 o 
  -3   7  23        2.83        3.47      0.87 o 
  -2   7  23       61.53       66.81      1.84 o 
  -1   7  23       40.88       37.28      1.41 o 
   0   7  23       20.95       26.02      1.29 o 
  -2   8  23        1.34        2.76      0.67 o 
  -1   8  23       14.98       14.13      0.97 o 
   0   8  23        7.16        6.95      0.90 o 
   0   0  24      541.69      435.53      8.48 o 
   1   0  24        3.89        5.57      0.76 o 
   2   0  24      101.97      101.94      3.12 o 
   3   0  24        1.20        0.81      0.97 o 
   4   0  24       49.14       58.61      1.84 o 
   5   0  24      449.92      479.59      9.52 o 
   6   0  24      333.48      343.18      7.73 o 
   7   0  24        7.01       12.10      0.85 o 
   8   0  24      165.28      191.75      4.59 o 
  -8   1  24       12.61       15.19      0.85 o 
  -7   1  24       11.50       13.39      0.92 o 
  -6   1  24      110.84      112.55      3.51 o 
  -5   1  24      170.91      185.57      5.14 o 
  -4   1  24      210.36      230.88      6.79 o 
  -3   1  24      599.57      588.87     10.51 o 
  -2   1  24      465.56      443.83      8.73 o 
  -1   1  24      400.97      388.45      7.97 o 
   0   1  24      507.05      471.18      6.32 o 
   1   1  24      379.87      375.02      8.03 o 
   2   1  24      450.58      446.32      8.92 o 
   3   1  24      564.97      578.71     10.31 o 
   4   1  24      211.16      233.70      6.98 o 
   5   1  24      143.41      155.73      4.76 o 
   6   1  24       98.65      103.19      2.96 o 
   7   1  24       11.56       13.37      0.97 o 
   8   1  24       11.09       12.68      0.78 o 
  -7   2  24       34.49       31.77      1.20 o 
  -6   2  24      134.57      137.93      4.35 o 
  -5   2  24       69.30       73.16      2.14 o 
  -4   2  24      965.83      988.27     14.15 o 
  -3   2  24      514.40      515.71     10.15 o 
  -2   2  24       14.39       18.62      1.15 o 
  -1   2  24       71.09       74.69      2.28 o 
   0   2  24      212.72      207.46      6.05 o 
  -7   3  24        0.38        0.18      0.67 o 
  -6   3  24      139.22      148.31      4.44 o 
  -5   3  24      167.54      178.34      5.12 o 
  -4   3  24      277.91      276.49      7.46 o 
  -3   3  24      193.85      193.28      5.68 o 
  -2   3  24      590.40      552.72     10.56 o 
  -1   3  24      394.96      354.72      8.47 o 
   0   3  24      504.97      499.92     10.01 o 
  -7   4  24       39.15       41.65      1.36 o 
  -6   4  24       11.27       12.20      0.94 o 
  -5   4  24      156.35      153.04      4.79 o 
  -4   4  24      427.29      440.83      9.46 o 
  -3   4  24      199.78      208.80      5.82 o 
  -2   4  24      213.59      220.43      6.14 o 
  -1   4  24     1051.24     1044.12     15.19 o 
   0   4  24      255.54      265.73      7.71 o 
  -6   5  24       44.66       44.88      1.27 o 
  -5   5  24       12.01        9.67      1.01 o 
  -4   5  24       75.42       70.96      2.15 o 
  -3   5  24       32.46       31.76      1.36 o 
  -2   5  24      106.00       99.24      2.91 o 
  -1   5  24      137.40      141.78      4.51 o 
   0   5  24        1.81        1.15      2.48 o 
  -5   6  24       22.56       18.63      0.94 o 
  -4   6  24       47.98       45.94      1.34 o 
  -3   6  24       41.01       38.34      1.45 o 
  -2   6  24      152.26      151.95      4.84 o 
  -1   6  24       37.73       36.10      1.36 o 
   0   6  24       18.59       16.67      1.06 o 
  -4   7  24       24.52       25.17      0.97 o 
  -3   7  24        5.43        6.01      0.78 o 
  -2   7  24       43.31       38.21      1.29 o 
  -1   7  24       75.81       77.97      2.40 o 
   0   7  24       20.79       23.62      1.17 o 
  -2   8  24       58.99       65.04      2.08 o 
  -1   8  24       17.83       17.34      0.94 o 
   0   8  24      134.30      140.95      3.75 o 
   1   0  25      511.04      483.53      9.22 o 
   2   0  25      223.25      235.03      6.45 o 
   3   0  25     1212.22     1254.96     15.62 o 
   4   0  25       66.34       59.43      1.82 o 
   5   0  25       20.93       27.90      1.27 o 
   6   0  25        2.68        3.54      0.85 o 
   7   0  25        0.18        0.78      1.54 o 
  -7   1  25       10.14        7.76      0.85 o 
  -6   1  25       50.39       51.60      1.52 o 
  -5   1  25       18.54       18.92      1.10 o 
  -4   1  25      789.19      823.40     12.73 o 
  -3   1  25      134.09      132.93      4.00 o 
  -2   1  25      176.63      163.77      4.84 o 
  -1   1  25       46.06       42.26      1.24 o 
   0   1  25       43.74       38.33      0.88 o 
   1   1  25       41.56       37.00      1.24 o 
   2   1  25      206.39      196.32      5.31 o 
   3   1  25      136.61      129.52      4.14 o 
   4   1  25      751.84      756.01     12.13 o 
   5   1  25       28.48       28.12      1.31 o 
   6   1  25       43.66       46.66      1.45 o 
   7   1  25        6.61        5.50      0.76 o 
  -7   2  25      152.86      157.30      4.40 o 
  -6   2  25       24.28       27.26      1.20 o 
  -5   2  25       85.54       97.18      2.72 o 
  -4   2  25       98.02       99.74      3.05 o 
  -3   2  25      974.77      999.99     14.06 o 
  -2   2  25      401.27      407.73      8.83 o 
  -1   2  25     1340.55     1290.41     16.01 o 
   0   2  25      195.38      186.00      5.21 o 
  -7   3  25       75.44       77.33      2.40 o 
  -6   3  25       24.10       30.03      1.11 o 
  -5   3  25       57.05       58.03      1.82 o 
  -4   3  25      218.26      234.66      6.89 o 
  -3   3  25      151.71      150.32      4.35 o 
  -2   3  25      467.31      476.30      9.81 o 
  -1   3  25      439.80      411.59      9.10 o 
   0   3  25       12.07       13.28      1.06 o 
  -6   4  25        3.10        3.43      0.76 o 
  -5   4  25       39.66       47.97      1.52 o 
  -4   4  25       54.10       48.04      1.61 o 
  -3   4  25      199.91      190.80      5.63 o 
  -2   4  25      399.23      422.27      9.38 o 
  -1   4  25      313.46      304.84      8.24 o 
   0   4  25       53.40       47.39      1.71 o 
  -6   5  25       27.17       28.40      0.97 o 
  -5   5  25       55.68       51.79      1.48 o 
  -4   5  25       37.28       38.08      1.41 o 
  -3   5  25       45.20       52.47      1.61 o 
  -2   5  25      497.41      497.49     10.19 o 
  -1   5  25      200.39      184.71      5.61 o 
   0   5  25      317.04      306.82      8.15 o 
  -5   6  25      209.29      202.83      4.79 o 
  -4   6  25        4.10        4.19      0.78 o 
  -3   6  25       74.05       82.83      2.65 o 
  -2   6  25       38.37       35.78      1.34 o 
  -1   6  25      126.20      126.05      3.84 o 
   0   6  25       27.50       28.14      1.34 o 
  -4   7  25       76.77       76.79      2.36 o 
  -3   7  25       24.24       23.88      0.99 o 
  -2   7  25       61.18       71.96      2.21 o 
  -1   7  25       31.13       35.43      1.27 o 
   0   7  25        1.31        0.92      1.73 o 
  -1   8  25       30.03       33.43      1.13 o 
   0   8  25       39.20       46.67      1.45 o 
   0   0  26        9.84        8.15      0.81 o 
   1   0  26      122.36      137.30      4.37 o 
   2   0  26      511.18      539.30      9.96 o 
   3   0  26      272.95      254.84      6.99 o 
   4   0  26      976.31      973.79     13.68 o 
   5   0  26       44.20       40.42      1.38 o 
   6   0  26       18.02       17.84      1.06 o 
   7   0  26       48.47       47.76      1.31 o 
  -7   1  26       32.79       31.42      1.17 o 
  -6   1  26       88.63       96.24      2.84 o 
  -5   1  26      360.04      356.07      8.02 o 
  -4   1  26      279.22      280.31      7.48 o 
  -3   1  26      119.87      119.76      3.86 o 
  -2   1  26      478.47      459.65      9.37 o 
  -1   1  26      222.00      219.42      6.33 o 
   0   1  26        0.09        3.29      1.29 o 
   1   1  26      202.62      206.72      6.14 o 
   2   1  26      477.98      452.74      9.13 o 
   3   1  26      103.76      103.68      3.16 o 
   4   1  26      263.71      273.81      7.41 o 
   5   1  26      363.28      364.81      8.35 o 
   6   1  26       90.54       94.42      2.98 o 
   7   1  26       29.48       32.45      1.17 o 
  -7   2  26        7.52        7.32      0.69 o 
  -6   2  26       49.63       52.81      1.48 o 
  -5   2  26       12.06       12.27      1.06 o 
  -4   2  26      340.80      354.16      8.41 o 
  -3   2  26      398.67      405.32      8.96 o 
  -2   2  26      197.66      202.35      5.47 o 
  -1   2  26       24.79       21.64      1.17 o 
   0   2  26      647.60      593.09     10.63 o 
  -7   3  26       35.68       35.95      1.06 o 
  -6   3  26       21.98       23.19      1.01 o 
  -5   3  26       61.58       60.67      1.84 o 
  -4   3  26        7.09        9.13      1.13 o 
  -3   3  26       12.25       12.06      1.01 o 
  -2   3  26      337.49      317.78      8.11 o 
  -1   3  26      490.49      468.09      9.67 o 
   0   3  26       96.46      101.69      3.05 o 
  -6   4  26      115.74      116.33      3.47 o 
  -5   4  26       17.98       20.05      1.01 o 
  -4   4  26       25.31       23.35      1.36 o 
  -3   4  26      163.34      147.08      4.37 o 
  -2   4  26      261.30      272.52      7.50 o 
  -1   4  26        4.16        3.08      1.08 o 
   0   4  26     1600.77     1571.21     18.79 o 
  -5   5  26       93.99      102.32      3.33 o 
  -4   5  26       40.80       44.68      1.41 o 
  -3   5  26      206.96      213.60      6.31 o 
  -2   5  26       84.02       88.98      2.77 o 
  -1   5  26       33.41       32.38      1.36 o 
   0   5  26      223.97      215.73      5.96 o 
  -4   6  26       28.47       31.90      1.08 o 
  -3   6  26        4.28        3.24      0.85 o 
  -2   6  26        5.55        6.03      0.83 o 
  -1   6  26        7.19        8.10      0.87 o 
   0   6  26       61.48       52.83      1.52 o 
  -3   7  26       30.52       31.88      1.11 o 
  -2   7  26       49.66       53.00      1.54 o 
  -1   7  26        3.29        4.65      0.81 o 
   0   7  26       49.18       45.39      1.43 o 
   1   0  27       24.07       27.17      1.15 o 
   2   0  27      221.71      222.50      6.45 o 
   3   0  27        6.39        8.17      0.99 o 
   4   0  27       11.83        9.83      1.10 o 
   5   0  27       93.34       99.03      3.07 o 
   6   0  27        0.67        1.24      1.36 o 
   7   0  27       10.16       11.32      0.81 o 
  -7   1  27      142.88      148.61      4.26 o 
  -6   1  27       94.67       93.94      2.86 o 
  -5   1  27        0.81        1.59      0.87 o 
  -4   1  27        6.34        6.56      0.97 o 
  -3   1  27      343.19      348.43      8.08 o 
  -2   1  27      316.92      302.87      7.75 o 
  -1   1  27      123.84      127.59      3.81 o 
   0   1  27      151.11      157.66      3.33 o 
   1   1  27      124.57      132.59      3.93 o 
   2   1  27      307.02      278.54      7.33 o 
   3   1  27      350.83      360.53      8.23 o 
   4   1  27        6.75        7.50      0.97 o 
   5   1  27        0.79        1.79      0.90 o 
   6   1  27      103.51      110.19      3.35 o 
   7   1  27      150.92      166.04      4.38 o 
  -7   2  27       17.72       17.73      0.85 o 
  -6   2  27       39.86       42.88      1.34 o 
  -5   2  27      499.75      517.56      9.38 o 
  -4   2  27       57.94       65.70      2.10 o 
  -3   2  27      341.27      322.13      7.99 o 
  -2   2  27      211.36      217.09      5.63 o 
  -1   2  27      544.54      488.00      9.72 o 
   0   2  27       20.08       26.40      1.38 o 
  -6   3  27       17.47       19.45      1.01 o 
  -5   3  27       14.89       17.56      1.06 o 
  -4   3  27      157.38      150.02      4.60 o 
  -3   3  27      114.56      105.51      3.14 o 
  -2   3  27      210.76      210.09      5.68 o 
  -1   3  27       36.12       37.52      1.41 o 
   0   3  27      312.67      313.82      8.05 o 
  -6   4  27        0.34        0.16      1.33 o 
  -5   4  27      177.68      172.71      5.05 o 
  -4   4  27      125.18      127.51      3.84 o 
  -3   4  27       25.50       27.33      1.27 o 
  -2   4  27       26.99       32.65      1.52 o 
  -1   4  27      382.46      373.69      8.94 o 
   0   4  27        1.35       -2.51      2.51 o 
  -5   5  27       31.09       32.25      1.06 o 
  -4   5  27      140.47      135.82      3.96 o 
  -3   5  27       34.94       33.72      1.24 o 
  -2   5  27      150.03      147.19      4.58 o 
  -1   5  27       38.90       39.44      1.45 o 
   0   5  27        1.36        1.47      0.83 o 
  -4   6  27       11.32       13.79      0.78 o 
  -3   6  27       30.19       29.07      1.08 o 
  -2   6  27       15.51       15.93      0.99 o 
  -1   6  27      146.68      145.31      4.35 o 
   0   6  27       16.17       16.41      0.99 o 
  -2   7  27       22.74       28.05      1.08 o 
  -1   7  27       83.25       83.77      2.52 o 
   0   7  27       64.64       70.50      2.19 o 
   0   0  28      152.90      157.46      4.84 o 
   1   0  28       85.36       71.17      1.98 o 
   2   0  28      263.28      262.15      7.11 o 
   3   0  28      260.52      268.67      7.13 o 
   4   0  28       64.32       65.83      1.84 o 
   5   0  28       81.04       82.08      2.63 o 
   6   0  28      133.72      151.46      4.12 o 
   7   0  28       53.53       62.13      1.73 o 
  -7   1  28       20.92       24.48      0.99 o 
  -6   1  28      100.48      115.52      3.51 o 
  -5   1  28       26.01       25.72      1.22 o 
  -4   1  28        8.00        7.52      1.08 o 
  -3   1  28      158.63      151.81      4.44 o 
  -2   1  28      520.16      503.05      9.87 o 
  -1   1  28      156.63      150.05      4.72 o 
   0   1  28       77.39       80.97      1.64 o 
   1   1  28      173.33      170.19      5.12 o 
   2   1  28      480.50      428.97      9.04 o 
   3   1  28      141.13      141.26      4.12 o 
   4   1  28        6.74        8.03      1.10 o 
   5   1  28       23.45       24.47      1.13 o 
   6   1  28      100.53      123.15      3.70 o 
   7   1  28       19.77       24.75      0.99 o 
  -6   2  28       43.13       43.70      1.31 o 
  -5   2  28       10.68       12.80      1.04 o 
  -4   2  28      191.03      209.04      6.14 o 
  -3   2  28       74.05       77.32      2.47 o 
  -2   2  28        3.31        5.38      0.85 o 
  -1   2  28       37.68       31.97      1.36 o 
   0   2  28      440.53      404.77      9.05 o 
  -6   3  28       75.57       84.04      2.49 o 
  -5   3  28       41.49       42.58      1.34 o 
  -4   3  28        2.57        3.31      0.87 o 
  -3   3  28      243.89      263.71      7.03 o 
  -2   3  28      147.09      141.27      4.35 o 
  -1   3  28       56.34       53.27      1.71 o 
   0   3  28      330.77      314.16      7.94 o 
  -6   4  28       32.39       33.25      0.99 o 
  -5   4  28       10.41       11.88      0.83 o 
  -4   4  28      347.76      354.76      7.65 o 
  -3   4  28       77.83       74.62      2.24 o 
  -2   4  28      313.61      335.00      7.82 o 
  -1   4  28       88.80       83.57      2.38 o 
   0   4  28       36.17       31.35      1.38 o 
  -5   5  28        9.32        9.73      0.69 o 
  -4   5  28       11.72       10.84      0.83 o 
  -3   5  28       13.82       17.12      0.99 o 
  -2   5  28       40.31       39.65      1.38 o 
  -1   5  28      104.55      101.99      3.28 o 
   0   5  28       18.18       19.31      1.22 o 
  -4   6  28       27.14       26.31      0.97 o 
  -3   6  28       15.04       13.63      0.85 o 
  -2   6  28       59.64       63.14      1.89 o 
  -1   6  28       46.65       46.46      1.45 o 
   0   6  28       39.59       39.35      1.27 o 
  -2   7  28       45.66       45.10      1.29 o 
  -1   7  28       33.37       34.19      1.20 o 
   0   7  28      110.99      129.96      3.54 o 
   1   0  29      313.73      295.65      7.42 o 
   2   0  29      101.34      106.86      3.39 o 
   3   0  29       68.88       73.48      2.19 o 
   4   0  29       16.84       14.89      1.01 o 
   5   0  29       43.64       45.05      1.43 o 
   6   0  29       14.41       14.02      0.83 o 
  -6   1  29       16.09       18.00      0.99 o 
  -5   1  29       73.15       77.03      2.26 o 
  -4   1  29      426.54      442.94      8.86 o 
  -3   1  29      256.65      254.55      7.01 o 
  -2   1  29      171.19      167.72      5.14 o 
  -1   1  29      143.17      127.28      3.70 o 
   0   1  29      169.74      150.70      3.30 o 
   1   1  29      142.92      132.07      3.93 o 
   2   1  29      191.58      190.73      5.21 o 
   3   1  29      270.03      283.37      7.23 o 
   4   1  29      457.09      480.95      9.24 o 
   5   1  29       72.75       76.34      2.33 o 
   6   1  29       13.93       13.53      0.90 o 
  -6   2  29       67.05       68.87      1.96 o 
  -5   2  29      168.27      167.31      4.40 o 
  -4   2  29       12.04       13.09      0.99 o 
  -3   2  29      254.72      234.25      6.66 o 
  -2   2  29       20.16       22.03      1.15 o 
  -1   2  29      639.89      605.65     10.78 o 
   0   2  29      106.73      105.57      3.39 o 
  -6   3  29       40.08       37.02      1.08 o 
  -5   3  29       65.91       67.70      2.17 o 
  -4   3  29       16.77       19.11      1.06 o 
  -3   3  29        6.36        7.80      0.90 o 
  -2   3  29      122.44      131.31      4.00 o 
  -1   3  29      445.46      421.16      9.07 o 
   0   3  29      150.91      157.60      4.90 o 
  -5   4  29       28.79       31.44      0.99 o 
  -4   4  29       36.53       40.64      1.29 o 
  -3   4  29       23.32       24.84      1.11 o 
  -2   4  29        0.43       -0.46      2.12 o 
  -1   4  29      150.36      147.99      4.14 o 
   0   4  29       98.19       97.16      2.77 o 
  -4   5  29       17.05       15.68      0.90 o 
  -3   5  29        9.33        8.19      0.90 o 
  -2   5  29       98.06      100.81      2.91 o 
  -1   5  29       30.67       30.49      1.22 o 
   0   5  29      180.64      174.81      4.77 o 
  -3   6  29      169.81      158.67      4.36 o 
  -2   6  29        7.28        9.14      0.78 o 
  -1   6  29       47.65       48.01      1.31 o 
   0   6  29        6.77        6.56      0.78 o 
   0   7  29       15.56       16.85      0.85 o 
   0   0  30        0.77       -1.29      1.79 o 
   1   0  30        3.96        6.88      0.97 o 
   2   0  30      477.00      448.01      9.06 o 
   3   0  30      125.79      112.00      3.31 o 
   4   0  30      325.27      336.38      7.41 o 
   5   0  30       30.74       33.93      1.20 o 
   6   0  30        1.30        1.45      0.64 o 
  -6   1  30      108.96      107.64      3.14 o 
  -5   1  30       42.85       41.32      1.27 o 
  -4   1  30       39.97       40.78      1.36 o 
  -3   1  30      185.73      175.10      4.86 o 
  -2   1  30       73.25       72.20      2.40 o 
  -1   1  30      102.41      104.97      3.14 o 
   0   1  30        3.98        5.87      0.63 o 
   1   1  30       75.92       70.36      1.91 o 
   2   1  30       92.39       91.89      2.70 o 
   3   1  30      184.17      188.36      5.07 o 
   4   1  30       43.36       46.73      1.41 o 
   5   1  30       45.98       46.12      1.52 o 
   6   1  30      108.08      104.56      3.07 o 
  -6   2  30       21.25       20.86      0.85 o 
  -5   2  30        1.76        3.61      0.74 o 
  -4   2  30       24.74       27.61      1.17 o 
  -3   2  30       34.76       38.17      1.34 o 
  -2   2  30       77.24       90.13      2.86 o 
  -1   2  30       20.70       20.51      1.15 o 
   0   2  30      155.63      169.96      4.95 o 
  -5   3  30       37.85       39.22      1.24 o 
  -4   3  30       11.94       14.50      0.97 o 
  -3   3  30       32.95       31.65      1.27 o 
  -2   3  30      312.97      310.57      7.68 o 
  -1   3  30      169.20      173.76      4.93 o 
   0   3  30        5.58        3.73      0.81 o 
  -5   4  30        5.38        5.06      0.62 o 
  -4   4  30       11.01       13.05      0.94 o 
  -3   4  30       53.49       53.58      1.64 o 
  -2   4  30       43.62       43.48      1.38 o 
  -1   4  30       21.71       21.04      1.17 o 
   0   4  30      172.33      172.76      5.00 o 
  -4   5  30       11.05       11.42      0.71 o 
  -3   5  30      136.04      148.61      4.44 o 
  -2   5  30       71.17       63.93      1.91 o 
  -1   5  30       36.69       36.65      1.22 o 
   0   5  30       72.85       72.58      2.15 o 
  -2   6  30       13.40       11.37      0.76 o 
  -1   6  30       16.83       17.96      0.94 o 
   0   6  30       13.31       11.92      0.81 o 
   1   0  31       36.37       32.00      1.24 o 
   2   0  31      201.96      197.89      5.12 o 
   3   0  31        9.25        8.08      0.85 o 
   4   0  31        9.57       13.09      0.90 o 
   5   0  31      161.01      168.92      4.86 o 
   6   0  31        8.55        8.33      0.69 o 
  -6   1  31       12.88       13.24      0.83 o 
  -5   1  31        0.67        0.71      0.62 o 
  -4   1  31       11.93       15.83      0.87 o 
  -3   1  31        7.94        9.85      0.99 o 
  -2   1  31      106.79      101.48      3.05 o 
  -1   1  31       24.31       25.74      1.11 o 
   0   1  31      158.39      144.78      3.13 o 
   1   1  31       15.29       16.80      0.92 o 
   2   1  31      113.22      105.39      3.19 o 
   3   1  31       10.07       12.75      1.01 o 
   4   1  31       11.89       13.97      1.04 o 
   5   1  31        0.79       -0.74      1.56 o 
   6   1  31       10.90       12.87      0.76 o 
  -5   2  31      190.42      189.16      4.82 o 
  -4   2  31        5.77        7.29      0.71 o 
  -3   2  31      193.72      194.17      5.79 o 
  -2   2  31       73.02       72.98      2.24 o 
  -1   2  31      109.70       96.41      2.79 o 
   0   2  31      108.41       96.52      3.00 o 
  -5   3  31       62.57       59.87      1.73 o 
  -4   3  31       69.93       70.51      2.08 o 
  -3   3  31       74.64       70.78      2.19 o 
  -2   3  31       50.58       61.12      1.84 o 
  -1   3  31       48.02       47.43      1.50 o 
   0   3  31       48.16       52.08      1.52 o 
  -4   4  31       66.22       64.65      1.98 o 
  -3   4  31       42.68       47.68      1.45 o 
  -2   4  31       12.49       12.66      0.87 o 
  -1   4  31       90.43       91.88      2.68 o 
   0   4  31       21.34       26.52      1.11 o 
  -3   5  31       35.44       33.50      1.11 o 
  -2   5  31        9.53       10.95      0.81 o 
  -1   5  31       24.65       25.22      1.08 o 
   0   5  31       13.24       12.70      0.90 o 
  -2   6  31       24.03       24.99      0.94 o 
  -1   6  31      146.87      145.95      4.03 o 
   0   6  31       11.31        9.57      0.69 o 
   0   0  32     1197.96     1052.12     13.79 o 
   1   0  32        3.06        2.07      0.74 o 
   2   0  32       79.42       85.37      2.86 o 
   3   0  32        2.29        3.59      0.81 o 
   4   0  32        4.19        9.09      0.83 o 
   5   0  32       58.81       57.17      1.71 o 
  -5   1  32       29.96       31.33      1.08 o 
  -4   1  32        7.56        8.95      0.78 o 
  -3   1  32      157.76      172.13      4.58 o 
  -2   1  32       41.22       42.62      1.43 o 
  -1   1  32       40.35       43.93      1.50 o 
   0   1  32       25.02       32.23      1.06 o 
   1   1  32       38.96       38.93      1.34 o 
   2   1  32       31.23       29.20      1.15 o 
   3   1  32      146.26      157.90      4.42 o 
   4   1  32        6.54        7.55      0.81 o 
   5   1  32       25.77       27.59      1.01 o 
  -5   2  32       13.21       15.77      0.83 o 
  -4   2  32       54.94       60.02      1.80 o 
  -3   2  32       20.33       20.54      0.99 o 
  -2   2  32        1.92        1.93      0.83 o 
  -1   2  32        1.50        1.75      0.87 o 
   0   2  32      269.88      246.17      6.46 o 
  -5   3  32       43.00       42.37      1.34 o 
  -4   3  32        1.44        1.70      0.67 o 
  -3   3  32      119.66      126.54      3.84 o 
  -2   3  32       96.60       82.97      2.36 o 
  -1   3  32        0.16        0.97      1.66 o 
   0   3  32       92.97       91.82      2.98 o 
  -4   4  32      183.66      185.69      4.34 o 
  -3   4  32        9.60       12.38      0.87 o 
  -2   4  32       61.43       67.02      2.01 o 
  -1   4  32       60.97       58.90      1.94 o 
   0   4  32        0.05        1.36      1.47 o 
  -3   5  32        7.65        6.35      0.64 o 
  -2   5  32       11.48       13.37      0.78 o 
  -1   5  32      120.92      124.72      3.45 o 
   0   5  32        8.78       11.83      0.78 o 
   1   0  33       90.24       83.88      2.52 o 
   2   0  33        0.94        1.47      1.73 o 
   3   0  33       96.06       95.21      2.84 o 
   4   0  33        0.30        1.06      1.38 o 
   5   0  33        6.70        8.35      0.64 o 
  -5   1  33       26.86       29.92      1.01 o 
  -4   1  33      152.95      154.04      4.58 o 
  -3   1  33       19.49       21.41      0.94 o 
  -2   1  33      117.25      103.71      3.28 o 
  -1   1  33        0.78       -1.66      1.66 o 
   0   1  33       22.22       17.39      0.82 o 
   1   1  33        0.70        0.28      0.69 o 
   2   1  33      126.13      112.86      3.47 o 
   3   1  33       18.11       18.42      0.97 o 
   4   1  33      165.81      176.57      4.86 o 
   5   1  33       25.90       31.32      1.04 o 
  -5   2  33       46.90       43.58      1.43 o 
  -4   2  33       13.06       10.33      0.83 o 
  -3   2  33       28.10       28.00      1.01 o 
  -2   2  33       42.77       43.53      1.38 o 
  -1   2  33      166.02      170.89      4.61 o 
   0   2  33        3.10        5.11      0.83 o 
  -4   3  33       16.44       16.09      0.81 o 
  -3   3  33       26.56       28.81      1.13 o 
  -2   3  33       17.56       22.24      1.06 o 
  -1   3  33      109.04      107.48      3.28 o 
   0   3  33       10.05       13.99      0.90 o 
  -3   4  33       13.44       14.64      0.83 o 
  -2   4  33       23.54       22.24      0.97 o 
  -1   4  33       45.55       44.14      1.27 o 
   0   4  33        0.10       -0.64      0.64 o 
  -2   5  33       68.87       67.68      1.99 o 
  -1   5  33       20.25       18.77      0.90 o 
   0   5  33       57.53       53.19      1.55 o 
   0   0  34        2.79        5.34      0.78 o 
   1   0  34        6.08        8.33      0.76 o 
   2   0  34      143.71      128.36      3.91 o 
   3   0  34        0.95       -0.32      1.43 o 
   4   0  34      121.45      115.15      3.45 o 
  -4   1  34       13.66       14.50      0.87 o 
  -3   1  34       55.94       50.91      1.59 o 
  -2   1  34       18.79       18.00      0.94 o 
  -1   1  34       58.23       56.00      1.64 o 
   0   1  34        3.68        3.18      0.46 o 
   1   1  34       61.16       57.26      1.66 o 
   2   1  34       21.41       21.69      0.97 o 
   3   1  34       56.42       51.88      1.52 o 
   4   1  34       14.78       16.27      0.90 o 
  -4   2  34       30.60       32.37      0.97 o 
  -3   2  34       10.96        9.71      0.78 o 
  -2   2  34       48.05       53.27      1.80 o 
  -1   2  34        8.23        6.17      0.74 o 
   0   2  34       96.07       87.84      2.63 o 
  -4   3  34       22.83       22.02      0.81 o 
  -3   3  34        3.87        5.29      0.69 o 
  -2   3  34       14.72       11.69      0.81 o 
  -1   3  34       28.01       32.50      1.11 o 
   0   3  34       74.07       71.69      2.08 o 
  -3   4  34       35.96       31.94      1.01 o 
  -2   4  34       76.87       75.91      2.12 o 
  -1   4  34       16.38       18.14      0.81 o 
   0   4  34       79.83       71.33      2.26 o 
   0   5  34       71.37       69.24      1.94 o 
   1   0  35        0.57       -1.17      1.29 o 
   2   0  35       17.93       17.45      0.99 o 
   3   0  35       33.84       34.19      1.08 o 
   4   0  35       11.33       17.98      0.78 o 
  -4   1  35        6.78        8.17      0.69 o 
  -3   1  35        0.16        0.28      1.40 o 
  -2   1  35        8.35       10.70      0.74 o 
  -1   1  35       85.33       76.64      2.26 o 
   0   1  35       27.37       27.30      1.09 o 
   1   1  35       90.06       86.46      2.68 o 
   2   1  35        9.37        9.76      0.87 o 
   3   1  35        0.02       -1.33      1.33 o 
   4   1  35        6.97        8.17      0.69 o 
  -3   2  35       88.53       89.43      2.56 o 
  -2   2  35       24.22       28.74      1.08 o 
  -1   2  35       19.33       18.62      0.97 o 
   0   2  35        3.86        3.89      0.67 o 
  -3   3  35       55.91       57.74      1.80 o 
  -2   3  35       28.44       32.43      1.04 o 
  -1   3  35       16.35       16.09      0.85 o 
   0   3  35        7.96       10.22      0.81 o 
  -2   4  35        3.14        2.94      0.53 o 
  -1   4  35       10.37       12.34      0.76 o 
   0   4  35       18.12       18.93      0.78 o 
   0   0  36       27.35       32.98      1.06 o 
   1   0  36        1.33        2.69      0.62 o 
   2   0  36       34.87       33.38      1.06 o 
   3   0  36       35.66       40.58      1.18 o 
  -3   1  36       65.96       65.93      1.85 o 
  -2   1  36       21.25       15.50      0.83 o 
  -1   1  36       69.42       65.13      1.98 o 
   0   1  36       29.38       32.61      2.50 o 
   1   1  36       74.50       73.29      2.17 o 
   2   1  36       19.12       15.43      0.85 o 
   3   1  36       66.53       67.70      2.03 o 
  -3   2  36       16.34       18.03      0.81 o 
  -2   2  36        0.53        0.85      1.36 o 
  -1   2  36        5.36        5.96      0.64 o 
   0   2  36       23.71       23.44      0.97 o 
  -2   3  36       46.94       44.68      1.36 o 
  -1   3  36       10.29        7.57      0.64 o 
   0   3  36       75.27       80.63      2.42 o 
   1   0  37        8.53        8.35      0.71 o 
   2   0  37       38.78       45.47      1.41 o 
   3   0  37       28.35       32.80      1.04 o 
  -2   1  37        9.67        9.27      0.71 o 
  -1   1  37       11.91        9.25      0.69 o 
   0   1  37        2.12        3.14      0.76 o 
   1   1  37       12.31       10.56      0.78 o 
   2   1  37       12.90       13.90      0.71 o 
  -2   2  37       69.50       77.28      2.22 o 
  -1   2  37       37.49       32.26      1.04 o 
   0   2  37       34.10       35.30      1.15 o 
   0   3  37        7.31        7.00      0.60 o 
   0   0  38        2.21        2.81      0.55 o 
   1   0  38       64.28       72.39      2.19 o 
  -1   1  38       19.22       17.94      0.81 o 
   0   1  38       13.69       13.89      1.23 o 
   1   1  38       16.30       16.58      0.81 o 
                                                 
